# Supplementary material for: Comparative Blood Transcriptome Analysis of Semi-Natural and Controlled Environment Populations of Yangtze Finless Porpoise
Source: Animals (Basel). 2024 Jan 7;14(2):199. doi: 10.3390/ani14020199 (PMC10812818; doi:10.3390/ani14020199)
Supplement: Supplementary file 1 [file animals-14-00199-s001.zip]

Archive with 5 entries (5 files):
- Supplementary Figure S1.jpg
- Supplementary Figure S2.jpg
- Supplementary Table S1.xlsx
- Supplementary Table S2.xlsx
- Supplementary Table S3.csv
