# Supplementary material for: Comparative Blood Transcriptome Analysis of Semi-Natural and Controlled Environment Populations of Yangtze Finless Porpoise
Source: Animals (Basel). 2024 Jan 7;14(2):199. doi: 10.3390/ani14020199 (PMC10812818; doi:10.3390/ani14020199)
Supplement: Supplementary file 1 [file animals-14-00199-s001.zip › Supplementary Table S1.xlsx]

## Sheet: Sheet1
Table S1. Sample information of Yangtze finless porpoises in this study.
Sample	Habitat Type	Sex	Body Length/cm	Body Weight/kg	Group
XJ_1	semi-natural	male	146	51.2	XJ
XJ_2	semi-natural	male	142	33.7	XJ
XJ_3	semi-natural	male	141	40	XJ
CA_1	fully artificial	male	148	36	CA
CA_2	fully artificial	female	145	36.5	CA
CA_3	fully artificial	male	152	44.6	CA
