# Supplementary material for: Comparative Blood Transcriptome Analysis of Semi-Natural and Controlled Environment Populations of Yangtze Finless Porpoise
Source: Animals (Basel). 2024 Jan 7;14(2):199. doi: 10.3390/ani14020199 (PMC10812818; doi:10.3390/ani14020199)
Supplement: Supplementary file 1 [file animals-14-00199-s001.zip › Supplementary Table S2.xlsx]

## Sheet: Sheet1
Table S2. Summary of qRT-PCR primer sequences for Yangtze finless porpoise.
Gene ID	Gene name	Full name	Forward primer (5′-3′)	Reverse primer (5′-3′)
112390609	IMPA1	inositol monophosphatase 1	CTTCTTTGCCTTCCCATCC	TGGCTATCCTTTCTCCTAATGTC
112411270	INPP5A	inositol polyphosphate-5-phosphatase A	ACCACAGCACATCCATACGAG	TAGAATACTTGGCACCATAGAACAG
112394690	NDUFA6	NADH:ubiquinone oxidoreductase subunit A6	AGGGAAAGATGGAACTGGAAGA	GGTCGTGCCCAACATAGAACT
112410517	ATP5PD	ATP synthase peripheral stalk subunit d	AGATGGCTGGACGGAAACTTA	GCCTTGTAGTAAGCCCAGTCG
112403280	HK2	hexokinase 2	TTCCTGGCTCTGGACCTTG	CCTCGGGAATGGCGTAGA
112394243	SLC38A1	solute carrier family 38 member 1	AACATGACAGTGCCCGAAGA	CGAAGGCGAGTCCCAAAA
112410314	ITGA2B	integrin subunit alpha 2b	TGAAGAGGAACGCCCAGATA	TGGCTGTTCTTGCTCCTGAT
112395552	INPP5B	inositol polyphosphate-5-phosphatase B	GAGTCAAGACCAGATGGGAAAG	TGTGATAGTGGAGGAGCGAAC
112391848	GAPDH	glyceraldehyde-3-phosphate dehydrogenase	AGGTCGGAGTGAACGGATTT	TTCTCAGCCTTGACTGTGCC
