# Supplementary material for: Comparative Blood Transcriptome Analysis of Semi-Natural and Controlled Environment Populations of Yangtze Finless Porpoise
Source: Animals (Basel). 2024 Jan 7;14(2):199. doi: 10.3390/ani14020199 (PMC10812818; doi:10.3390/ani14020199)
Supplement: Supplementary file 1 [file animals-14-00199-s001.zip › Supplementary Table S3.csv]

Table S3. 6860 differentially expressed genes in CJ vs XJ comparison.
Gene ID	Gene name	XJ FPKM	CA FPKM	log2(CA/XJ)	Qvalue(XJ-vs-CA)	Pvalue(XJ-vs-CA)
112390313	ZNF830	3.496	8.573	1.336825943	4.96E-83	1.50E-82
112390321	SNURF	0.85	2.503	1.67259317	1.08E-12	6.02E-12
112390331	CCDC82	7.286	18.256	1.529213097	0	0
112390333	HEPHL1	0.09	0.26	1.569822729	1.76E-12	9.88E-12
112390334	VSTM5	0.31	0.746	1.347919009	1.76E-19	8.95E-19
112390336	SESN3	1.49	3.433	1.291819306	7.27E-169	1.39E-168
112390338	CHORDC1	3.24	11.376	1.931637177	7.44E-160	1.49E-159
112390340	SLC36A4	0.73	2.16	1.639358898	7.01E-90	2.02E-89
112390343	PANX1	0.083	0.646	3.04669145	8.00E-26	3.80E-25
112390344	LOC112390344	0.096	0.196	1.159874537	0.000183161	0.001237662
112390349	LOC112390349	0.44	0.866	1.080347004	8.74E-10	5.16E-09
112390356	CEP295	2.373	4.93	1.116839706	7.63E-166	1.48E-165
112390358	CUNH11orf54	2.05	5.473	1.496863839	3.97E-48	1.53E-47
112390360	CEP57	4.113	8.816	1.169973762	6.67E-104	1.77E-103
112390363	MED17	2.993	7.693	1.487680658	1.20E-121	2.89E-121
112390366	MAML2	2.173	4.85	1.2404629	4.93E-175	9.21E-175
112390369	MRE11	1.35	4.48	1.859412882	2.97E-142	6.44E-142
112390371	FAM76B	1.053	4.193	1.749739092	4.77E-88	1.39E-87
112390372	MTMR2	0.766	1.73	1.304213067	3.12E-34	1.36E-33
112390377	FUT4	5.726	12.426	1.245131704	5.71E-157	1.15E-156
112390381	JRKL	0.296	1.136	1.973381686	5.72E-44	2.29E-43
112390382	ANKRD49	2.983	6.86	1.255433711	1.62E-68	5.33E-68
112390400	BCL6B	0.083	0.03	-1.547259834	0.000529157	0.003654151
112390401	PAG1	1.653	4.126	1.41111809	3.89E-241	5.58E-241
112390402	KCTD11	0.536	1.206	1.244413466	5.51E-19	2.83E-18
112390417	CLEC10A	1.44	5.046	2.001176791	1.46E-86	4.30E-86
112390432	PHF23	10.23	20.273	1.052382562	2.08E-151	4.31E-151
112390449	PTP4A1	3.36	9.256	1.541955707	4.42E-147	9.32E-147
112390453	LOC112390453	0.043	0.263	2.879004921	0.00062556	0.004335932
112390457	LOC112390457	22.546	43.816	1.067375805	0	0
112390460	LOC112390460	0.01	0.07	2.693054495	0.000167977	0.001132952
112390462	SEMA3C	0.25	1.053	2.260095088	2.37E-65	8.00E-65
112390468	GLUD1	13.69	35.556	1.451352292	0	0
112390473	WAPL	4.27	10.463	1.399618965	0	0
112390474	BMPR1A	0.296	1.366	2.277168601	2.53E-92	7.19E-92
112390480	TPD52	4.35	11.473	1.475794118	5.16E-278	6.48E-278
112390481	FAM35A	2.013	4.543	1.254791056	9.72E-69	3.20E-68
112390495	WWP1	1.02	5.1	2.457346075	1.86E-116	4.58E-116
112390497	EXOC5	2.11	8.116	2.059268016	0	0
112390498	AP5M1	3.31	8.45	1.425777559	5.51E-130	1.26E-129
112390499	PCNX4	1.043	2.853	1.491782251	3.41E-149	7.14E-149
112390500	TMEM260	3.09	6.903	1.215903316	3.16E-137	6.99E-137
112390501	FABP5	0.16	0.403	1.48996263	9.08E-05	0.000606058
112390502	KIAA0586	1.64	4.203	1.473271049	9.39E-148	1.98E-147
112390509	L3HYPDH	0.166	0.426	1.347557929	1.24E-06	7.86E-06
112390514	DAAM1	1.063	2.61	1.3998012	4.24E-97	1.17E-96
112390525	HEY1	0.016	0.143	3.04669145	1.39E-05	9.02E-05
112390527	NAA30	0.82	2.213	1.529510287	1.64E-72	5.28E-72
112390537	LOC112390537	3.566	9.336	1.352889331	0	0
112390539	LOC112390539	0.016	0.2	3.693054495	1.39E-11	7.94E-11
112390541	ZNF331	1.566	4.033	1.325571275	2.17E-144	4.62E-144
112390547	CLIP4	0.196	0.643	1.845057589	7.24E-26	3.44E-25
112390554	LBH	43.85	89.916	1.082092313	0	0
112390556	PPP1CB	12.956	37.396	1.626335596	0	0
112390557	LCLAT1	1.82	5.846	1.659266182	3.83E-105	1.01E-104
112390560	XDH	0.023	0.076	1.771057007	3.98E-05	0.000262921
112390563	WDR43	1.966	4.023	1.109061222	1.76E-58	6.29E-58
112390567	TRMT61B	0.363	0.95	1.441701894	3.70E-11	2.12E-10
112390576	NR2F2	0.083	0.346	1.920019646	4.52E-09	2.71E-08
112390578	LOC112390578	0.763	2.066	1.588666654	7.24E-125	1.70E-124
112390581	MRPS28	1.096	3.266	1.62466752	2.45E-16	1.30E-15
112390583	HSPA13	1.68	7.26	2.189209471	0	0
112390589	NCR3LG1	1.7	3.44	1.08848371	3.74E-37	1.59E-36
112390590	PIK3C2A	1.233	4.09	1.832667002	3.68E-289	4.48E-289
112390599	ABCC8	2.683	5.67	1.16107099	3.29E-129	7.56E-129
112390600	SOX6	5.16	2.646	-1.405506055	3.04E-77	9.52E-77
112390602	LOC112390602	0.613	0.026	-4.121303659	1.05E-08	6.35E-08
112390608	USH1C	1.48	0.72	-1.071110821	5.47E-14	3.00E-13
112390609	IMPA1	5.526	12.81	1.256274156	3.87E-152	7.97E-152
112390621	LRRCC1	0.33	1.17	1.880318693	1.29E-43	5.15E-43
112390624	ATP8A1	2.07	6.993	1.806126096	0	0
112390625	GABRB1	0.013	0.083	2.915446917	3.79E-05	0.000249745
112390626	COMMD8	1.096	2.943	1.558753403	3.09E-83	9.30E-83
112390627	KLF3	3.73	11.933	1.671565072	0	0
112390628	PDS5A	5.08	14.486	1.579115168	0	0
112390634	FAM114A1	5.28	11.216	1.185898034	4.18E-207	6.79E-207
112390636	PGM2	10.746	26.423	1.386564561	6.66E-308	7.66E-308
112390637	APBB2	1.36	3.103	1.298886277	1.06E-77	3.30E-77
112390639	ATP10D	1.276	3.903	1.647140781	9.25E-228	1.40E-227
112390653	N4BP2	0.42	2.456	2.707636502	4.43E-207	7.18E-207
112390655	UGDH	2.443	7.483	1.727418786	2.22E-202	3.68E-202
112390657	SMIM14	5.796	16.793	1.633981202	0	0
112390659	UBE2K	6.18	17.34	1.525406834	0	0
112390660	TMEM33	0.93	6.7	2.979339012	5.92E-256	7.96E-256
112390661	TLR10	1.38	2.793	1.020026182	8.26E-35	3.59E-34
112390662	TLR6	6.026	13.996	1.19981971	1.04E-300	1.23E-300
112390663	TLR1	9.203	22.043	1.276381223	2.49E-290	3.02E-290
112390665	RELL1	1.233	3.87	1.714014114	1.23E-70	4.01E-70
112390672	WDR19	3.196	7.41	1.33167525	1.02E-184	1.82E-184
112390679	LOC112390679	0.4	1.23	1.69247268	7.74E-15	4.19E-14
112390680	SLC30A9	1.46	4.153	1.587899749	3.97E-96	1.10E-95
112390689	BEND4	0.37	1.386	2.436172316	6.26E-137	1.39E-136
112390691	CHRNA9	0.026	0.14	2.186094506	0.000441203	0.003035191
112390694	KLHL5	3.376	8.796	1.440775575	8.00E-170	1.52E-169
112390696	ARAP2	0.573	1.466	1.603471602	4.71E-66	1.58E-65
112390697	RPL9	606.013	340.373	-1.130969729	0	0
112390698	RBM47	4.28	10.266	1.373367356	9.57E-287	1.17E-286
112390704	GUF1	0.73	1.366	1.326272164	1.64E-19	8.34E-19
112390705	GNPDA2	4.866	10.146	1.413822044	2.99E-169	5.72E-169
112390719	ZFAND1	1.866	3.993	1.198582528	2.08E-63	7.12E-63
112390723	DCHS2	0.003	0.026	3.06745001	2.04E-07	1.26E-06
112390729	GJA10	0.243	0.52	1.304930109	1.82E-18	9.37E-18
112390735	NUP98	8.17	15.766	1.073023632	0	0
112390736	ATL1	0.026	0.083	1.724763355	0.000763449	0.005316718
112390739	CUNH8orf59	8.44	4.21	-1.136795065	1.15E-19	5.86E-19
112390745	ZBTB10	0.19	0.416	1.260095088	3.37E-10	1.97E-09
112390747	MAP3K7	3.516	9.066	1.283547597	9.91E-176	1.85E-175
112390766	CASP8AP2	0.436	1.493	1.842332951	1.37E-87	4.00E-87
112390767	BACH2	3.38	5.566	1.037374468	1.04E-164	2.03E-164
112390769	RRM1	2.2	4.73	1.191875607	1.51E-67	5.02E-67
112390770	SNX16	0.366	1.323	1.953921064	3.03E-37	1.28E-36
112390773	LOC112390773	2.453	5.94	1.4037551	1.74E-222	2.67E-222
112390793	OGFRL1	8.686	27.753	1.537818173	0	0
112390798	SENP6	3.323	7.286	1.259835587	6.28E-173	1.18E-172
112390799	FAM135A	1.136	4.346	2.133064523	3.64E-252	4.96E-252
112390802	TMEM30A	7.523	28.19	2.003569591	0	0
112390805	COL12A1	0.096	0.31	1.711670173	5.34E-28	2.48E-27
112390806	MYO6	0.073	0.246	1.773672955	6.04E-13	3.37E-12
112390807	CGAS	0.436	0.963	1.224905659	2.58E-14	1.41E-13
112390810	SLC17A5	2	5.57	1.696760367	2.94E-142	6.38E-142
112390811	LOC112390811	0.053	0.203	2.025629834	2.42E-05	0.000158267
112390814	DDX43	0.02	0.126	2.638606711	1.67E-05	0.000109034
112390817	MTO1	0.83	1.853	1.238900866	1.08E-23	5.26E-23
112390826	CD109	0.416	1.19	1.591921998	1.34E-73	4.29E-73
112390839	SECISBP2	6.743	14.786	1.267097113	5.48E-255	7.40E-255
112390845	SPIN1	1.77	6.35	1.953808943	2.37E-244	3.34E-244
112390850	SHC3	4.706	2.273	-1.106687243	8.88E-18	4.63E-17
112390851	SEMA4D	9.47	25.683	1.414607848	0	0
112390852	DIRAS2	0.113	0.493	2.06745001	3.07E-12	1.73E-11
112390853	SPTLC1	2.016	7.293	1.957335702	3.31E-195	5.63E-195
112390871	AHRR	0.16	1.19	3.131474922	6.09E-95	1.71E-94
112390877	EXOC3	8.77	17.63	1.16145333	8.13E-271	1.04E-270
112390880	CLPTM1L	28.496	56.123	1.053498911	0	0
112390883	SLC6A3	2.126	5.223	1.475382152	3.37E-138	7.42E-138
112390895	LOC112390895	0.18	0.473	1.547791548	2.75E-17	1.44E-16
112390904	SLC12A7	7.323	17.376	1.402148738	0	0
112390910	USP53	0.226	1.016	2.211431744	6.78E-69	2.23E-68
112390913	CUNH4orf3	22.233	50.963	1.249936178	0	0
112390917	MAD2L1	0.396	1.253	1.776886086	1.11E-16	5.86E-16
112390927	ARF6	12.93	27.446	1.18047792	0	0
112390935	GABPA	1.913	6.216	1.802053062	4.19E-260	5.54E-260
112390938	APP	1.476	2.666	1.061043422	1.67E-40	6.89E-40
112390940	BTG3	0.953	2.086	1.205647304	1.39E-13	7.66E-13
112390947	ZNF146	1.193	4.196	1.845581098	4.48E-38	1.89E-37
112390951	ADAMTS1	0.373	0.786	1.124722669	7.44E-16	3.97E-15
112390953	CUNH21orf91	4.606	11.716	1.552823594	4.83E-145	1.03E-144
112390972	FAM169B	4.94	10.393	1.291500948	0	0
112390973	MEF2A	2.38	7.16	1.690567089	0	0
112390975	BIRC6	1.063	3.466	1.801735814	0	0
112390977	IGF1R	4.983	12.496	1.589400231	0	0
112390978	PGPEP1L	0.583	1.236	1.194860113	2.73E-11	1.57E-10
112390979	LRRK1	1.586	3.306	1.149138719	6.20E-116	1.54E-115
112390980	LINS1	0.99	2.876	1.614252927	8.98E-174	1.68E-173
112390985	ARRDC4	4.496	11.51	1.500602135	0	0
112390988	NLRC4	2.113	5.3	1.300973795	2.39E-176	4.43E-176
112390990	LYSMD4	5.136	10.65	1.17777555	5.81E-142	1.26E-141
112390991	SYNM	0.12	0.463	2.10100257	6.83E-22	3.39E-21
112390992	ASB7	0.593	1.616	1.477786508	1.68E-48	6.47E-48
112391001	CUNH12orf75	4.643	13.03	1.557833717	6.09E-112	1.55E-111
112391003	GLT8D2	0.17	0.493	1.629328898	6.59E-13	3.68E-12
112391004	TCP11L2	13.326	30.9	1.269799726	0	0
112391007	ALDH1L2	3.796	8.493	1.347874753	0	0
112391009	SLC30A6	2.46	5.016	1.045876598	9.59E-33	4.25E-32
112391010	UTP20	0.393	0.84	1.140048761	5.34E-33	2.36E-32
112391011	ARL1	3.16	8.156	1.457563401	3.73E-168	7.16E-168
112391012	GNPTAB	3.456	10.72	1.776515565	0	0
112391016	WASHC4	4.676	14.866	1.728891241	0	0
112391017	APPL2	1.983	4.9	1.362935065	4.03E-90	1.16E-89
112391023	CKAP4	5.056	10.91	1.2778687	5.06E-174	9.49E-174
112391032	CHPT1	12.983	28.14	1.218585453	5.14E-157	1.04E-156
112391036	TDG	2.943	10.756	1.77117772	6.29E-230	9.39E-230
112391041	CHST11	6.22	13.31	1.244075261	0	0
112391043	HCFC2	1.15	4.176	1.827648695	1.33E-120	3.21E-120
112391045	TIMP3	1.106	2.483	1.141775121	1.34E-48	5.14E-48
112391049	RIC8B	1.166	2.703	1.567129703	1.14E-119	2.77E-119
112391050	SPAST	2.046	4.913	1.34368492	2.01E-136	4.46E-136
112391053	NT5DC3	2.043	4.096	1.096090897	3.49E-95	9.78E-95
112391055	DRAM1	1.82	3.93	1.229035607	3.97E-58	1.42E-57
112391058	SPIC	0.086	0.236	1.482487509	0.000301295	0.002056208
112391060	POLR3B	1.36	2.796	1.158718068	3.83E-55	1.40E-54
112391061	RTCB	5.436	12.98	1.356019508	4.35E-252	5.94E-252
112391062	TMEM263	1.77	5.466	1.725125887	5.54E-61	1.94E-60
112391063	CUNH12orf45	5.916	12.193	1.073943772	3.20E-44	1.28E-43
112391066	TXNRD1	15.37	31.996	1.167533204	0	0
112391068	PRDM4	2.43	6.973	1.592222017	4.18E-148	8.77E-148
112391069	NFYB	1.466	2.916	1.060999286	4.45E-33	1.96E-32
112391071	CRY1	0.796	2.25	1.549827815	3.48E-47	1.36E-46
112391077	MTERF2	0.666	1.623	1.367802764	3.09E-34	1.35E-33
112391089	LOC112391089	0.1	0.313	1.758617573	0.000350072	0.002396885
112391091	NEK7	7.256	21.613	1.695414871	0	0
112391092	DENND1B	0.786	1.796	1.292716509	4.48E-81	1.37E-80
112391099	YIPF4	3.913	9.57	1.365007616	2.08E-176	3.87E-176
112391101	DCTN4	7.393	16.36	1.250212146	0	0
112391103	CAMK2A	0.936	2.05	1.026724444	1.22E-31	5.46E-31
112391104	ARSI	0.25	0.82	1.968688938	1.14E-20	5.74E-20
112391108	RBM22	19.173	43.176	1.236873466	0	0
112391112	SYNPO	0.196	0.396	1.000176655	1.62E-05	0.000105352
112391114	FBH1	9.11	22.18	1.395415604	0	0
112391115	IL15RA	20.71	49.753	1.35290326	0	0
112391117	IL2RA	13.76	25.86	1.010335593	2.77E-143	5.95E-143
112391118	GATA3	6.193	16.56	1.493185692	1.99E-252	2.72E-252
112391119	SFMBT2	0.706	2.15	1.730155494	1.13E-73	3.60E-73
112391124	TAF3	2.3	4.93	1.217716486	4.46E-99	1.21E-98
112391125	RBM17	7.58	14.933	1.04661163	1.41E-144	3.00E-144
112391126	ANKRD16	1.083	2.59	1.175655278	2.04E-21	1.02E-20
112391130	ITIH2	0.293	0.75	1.456416714	3.18E-62	1.10E-61
112391131	GDI2	46.64	112.946	1.312735747	0	0
112391138	HAUS2	1.833	5.346	1.492022315	7.93E-71	2.57E-70
112391142	FAM98B	2.376	4.553	1.021698371	1.32E-28	6.11E-28
112391148	MGA	0.963	3.01	1.687797534	1.60E-304	1.86E-304
112391150	DHX9	7.023	18.516	1.556776361	0	0
112391152	LRRC57	2.27	5.836	1.48632969	6.06E-69	1.99E-68
112391153	SNAP23	9.696	21.946	1.264972455	1.48E-235	2.16E-235
112391156	WDR76	2.966	6.036	1.17407127	1.32E-93	3.73E-93
112391157	FRMD5	0.2	0.446	1.230240828	7.77E-25	3.73E-24
112391162	CUNH15orf62	0.356	1.22	1.822689776	1.50E-12	8.40E-12
112391165	STARD9	0.06	0.226	1.947844907	9.19E-33	4.07E-32
112391166	SMG7	9.16	18.413	1.182047329	0	0
112391167	SLC12A4	4.32	11.033	1.435609583	4.59E-253	6.23E-253
112391168	NCF2	119.72	247.733	1.156379368	0	0
112391170	NMNAT2	2.99	6.456	1.224115791	1.36E-60	4.79E-60
112391172	UBR1	1.42	4.383	1.757959018	2.79E-283	3.47E-283
112391174	RNASEL	5.573	13.503	1.374215663	0	0
112391175	THBS1	2.463	8.853	1.972097862	0	0
112391176	EIF2AK4	1.086	2.733	1.447110002	6.82E-92	1.95E-91
112391177	LAMC1	2.653	8.086	1.813965053	0	0
112391178	INO80	2.553	5.026	1.106841283	5.33E-132	1.21E-131
112391184	GPR176	6.25	12.993	1.219133319	3.62E-254	4.90E-254
112391186	PPIP5K1	0.433	1.18	1.575280776	3.95E-46	1.55E-45
112391187	LOC112391187	0.04	0.173	2.108091994	4.12E-05	0.000271985
112391189	AQR	2.303	6.603	1.621425513	3.46E-265	4.52E-265
112391192	MGAT2	4.59	14.83	1.781554646	1.08E-232	1.59E-232
112391193	RGL1	0.526	1.38	1.525143025	1.23E-46	4.80E-46
112391194	ZDHHC1	1.783	3.27	1.142393094	4.11E-69	1.35E-68
112391198	TTBK2	0.386	1.556	2.090814003	5.01E-168	9.63E-168
112391199	EPB42	137.12	59.463	-1.274276878	0	0
112391202	CHP1	28.65	57.606	1.103808797	0	0
112391203	ARPC5	66.796	174.936	1.469571984	0	0
112391205	BAHD1	3.81	9.026	1.369848548	1.11E-238	1.60E-238
112391210	BUB1B	0.216	0.423	1.158718068	2.25E-09	1.34E-08
112391211	CHST14	0.56	1.03	1.043386305	8.77E-10	5.17E-09
112391217	SERINC4	0.996	1.98	1.004030177	7.55E-46	2.97E-45
112391219	RASGRP1	2.796	9.343	1.783948763	0	0
112391221	TP53BP1	2.606	4.35	1.105614201	1.66E-89	4.82E-89
112391222	ZSCAN29	3.326	10.626	1.872177166	0	0
112391223	TUBGCP4	1.876	4.876	1.511754704	1.49E-94	4.18E-94
112391228	ITPKA	0.08	0.196	1.28866424	0.000904393	0.006320209
112391229	LCMT2	0.92	1.793	1.071965491	2.18E-17	1.14E-16
112391231	CES2	0.736	2.69	2.076215139	1.03E-76	3.24E-76
112391236	DPH6	1.59	3.753	1.372003685	2.41E-54	8.86E-54
112391237	LOC112391237	0.04	0.14	1.845057589	0.000340698	0.002331535
112391238	IVD	4.256	8.296	1.043357022	1.01E-90	2.91E-90
112391239	GANC	2.673	9.463	2.021150599	0	0
112391240	TMEM87A	10.193	21.41	1.163066636	6.44E-280	8.05E-280
112391241	RTF1	6.73	12.73	1.02345007	6.47E-195	1.10E-194
112391248	PDIA3	63.093	126.256	1.097379924	0	0
112391251	CATSPER2	0.613	1.283	1.542650235	5.44E-81	1.66E-80
112391253	OIP5	0.12	0.28	1.18024178	0.000738058	0.005135059
112391254	NUSAP1	11.79	26.416	1.450372927	0	0
112391255	RPL36AL	66.92	13.976	-2.430781276	0	0
112391256	BEAN1	1.303	2.776	1.218736058	1.53E-28	7.07E-28
112391257	SPRED1	0.073	0.33	2.260095088	6.98E-13	3.90E-12
112391261	CASC4	2.5	10.01	2.080899032	1.81E-136	4.03E-136
112391268	KNL1	0.053	0.456	3.28394183	2.85E-59	1.01E-58
112391274	TSEN15	0.343	0.983	1.555550971	4.45E-05	0.000293753
112391282	ZNF770	0.363	1.433	2.04566279	2.68E-67	8.93E-67
112391284	NPL	6.17	17.886	2.073438997	0	0
112391286	ARHGAP11A	0.406	1.12	1.507362178	5.08E-30	2.31E-29
112391288	CUNH15orf41	0.98	1.933	1.046332972	1.16E-19	5.91E-19
112391289	PLA2G4F	0.053	0.206	1.992614777	8.90E-09	5.36E-08
112391316	LOC112391316	0.306	1.16	2.037702667	1.01E-09	5.99E-09
112391320	HECTD1	1.68	5.283	1.670458276	0	0
112391321	HEATR5A	0.756	2.196	1.557399396	4.87E-151	1.01E-150
112391322	DTD2	0.29	0.683	1.177632928	8.92E-06	5.76E-05
112391328	G2E3	1.45	4.833	1.945632668	1.39E-242	1.98E-242
112391329	STRN3	1.226	4.59	1.978540594	1.44E-192	2.48E-192
112391339	ANKRD34A	0.09	0.223	1.48996263	9.08E-05	0.000606058
112391348	RNF115	12.55	23.77	1.000469341	3.67E-201	6.10E-201
112391355	BCL9	1.686	3.416	1.092641297	2.86E-84	8.57E-84
112391356	GJA5	0.056	0.24	2.18024178	1.36E-10	7.87E-10
112391360	ACP6	2.096	3.663	1.092238043	2.45E-42	9.92E-42
112391361	HJV	0.083	0.023	-1.798798601	0.000895881	0.006256123
112391362	LIX1L	9.5	20.106	1.165329181	3.79E-250	5.21E-250
112391382	NSD2	1.84	4.27	1.1498815	1.13E-112	2.87E-112
112391384	MAEA	11.756	22.69	1.042911334	7.56E-171	1.44E-170
112391385	TMEM129	7.886	16.226	1.1107121	1.84E-168	3.52E-168
112391402	FAM169A	0.07	0.19	1.502951612	1.46E-06	9.23E-06
112391403	GCNT4	0.16	0.77	2.338704923	1.10E-21	5.49E-21
112391404	NRN1L	1.496	0.423	-1.578368808	1.71E-19	8.70E-19
112391406	IQGAP2	3.546	10.293	1.624243558	0	0
112391407	F2RL2	0.51	1.216	1.3711264	2.62E-22	1.29E-21
112391408	FCHO2	3.03	15.803	2.482659248	0	0
112391412	TNPO1	2.99	9.37	1.628126745	0	0
112391413	POLK	0.78	3.073	2.09803833	6.33E-139	1.39E-138
112391414	COL4A3BP	4.836	10.246	1.511447689	0	0
112391416	HMGCR	11.49	23.626	1.344387597	0	0
112391420	WDR41	0.79	3.056	2.001176791	4.59E-69	1.51E-68
112391425	ENC1	0.053	0.133	1.562657858	0.000146787	0.000987349
112391426	AGGF1	3.363	8.236	1.353917589	4.60E-125	1.08E-124
112391428	F2R	8.356	24.823	1.601062053	0	0
112391429	ANKRD31	0.03	0.07	1.282121394	0.000289389	0.001973799
112391430	F2RL1	0.206	0.433	1.124580117	1.23E-05	8.00E-05
112391437	LRRC36	0.863	1.86	1.202773248	4.52E-26	2.14E-25
112391447	UTP15	1.073	2.976	1.572011067	5.31E-71	1.72E-70
112391448	ANKRA2	1.473	4.556	1.680203577	9.76E-70	3.19E-69
112391450	POC5	1.793	3.853	1.220598869	1.21E-55	4.39E-55
112391457	CES4A	0.316	1.106	1.939029617	6.12E-78	1.91E-77
112391464	LNPK	0.996	3.376	1.904177565	1.54E-69	5.04E-69
112391467	PRKRA	0.093	0.21	1.273151241	0.000687295	0.004774034
112391468	CMTM3	6.093	12.22	1.096444344	2.96E-168	5.68E-168
112391476	WIPF1	47.723	113.066	1.415450403	0	0
112391484	SP3	5.236	20.09	2.003045541	0	0
112391497	GPR155	0.866	2.663	1.900001291	1.08E-105	2.85E-105
112391498	SCRN3	2.193	6.48	1.661912789	2.53E-184	4.53E-184
112391499	RBM45	1.416	3.13	1.516348021	1.59E-60	5.59E-60
112391502	ATF2	1.836	7.486	2.110049519	8.02E-286	9.87E-286
112391503	PDK1	2.183	7.046	1.758532781	9.49E-221	1.46E-220
112391505	DNAAF2	0.586	1.913	1.768342622	3.07E-83	9.26E-83
112391507	CDCA7	0.523	1.073	1.119773799	7.30E-12	4.15E-11
112391510	LOC112391510	0.073	0.21	1.683549882	2.32E-06	1.48E-05
112391512	AGPS	1.74	5.886	1.902353344	0	0
112391513	NFE2L2	27.27	62.143	1.284973459	0	0
112391521	PLEKHA3	1.843	5.273	1.684453215	1.06E-79	3.27E-79
112391524	MTX2	4.156	10.04	1.32663209	8.67E-68	2.87E-67
112391528	CBFB	4.143	12.46	1.680727625	1.47E-278	1.84E-278
112391532	SLC25A12	2.023	4.376	1.197293605	4.95E-62	1.71E-61
112391553	DET1	4.886	10.263	1.211858302	1.45E-136	3.23E-136
112391556	LOC112391556	0.01	0.106	3.108091994	0.000621656	0.004308517
112391557	AEN	2.906	7.893	1.578085724	3.78E-197	6.38E-197
112391565	MPLKIP	2.083	4.226	1.084440726	2.05E-24	9.90E-24
112391566	CUNH7orf25	4.326	9.046	1.306401776	1.29E-80	3.96E-80
112391569	INHBA	0.563	2.006	1.906188949	3.49E-120	8.45E-120
112391573	CDK13	3.946	9.95	1.46481863	0	0
112391574	SUGCT	0.09	0.206	1.311625389	0.000496788	0.003426652
112391575	SLC9A5	3.336	6.303	1.095344517	6.08E-156	1.24E-155
112391586	SOS2	6.11	17.773	1.654353312	0	0
112391587	TRIQK	0.036	0.086	1.397598612	0.00060588	0.004195375
112391591	BICD2	4.85	12.54	1.560864261	0	0
112391592	IARS	3.456	7.556	1.248022256	1.15E-169	2.19E-169
112391593	NOL8	2.473	4.843	1.066558494	1.38E-78	4.28E-78
112391594	ZNF484	0.093	0.523	2.593518822	3.99E-23	1.96E-22
112391597	ECM2	0.03	0.093	1.523129494	0.000707711	0.00491867
112391598	IPPK	1.233	3.536	1.72484527	7.85E-150	1.64E-149
112391602	CENPP	0.383	0.766	1.101625399	5.44E-06	3.49E-05
112391613	FASLG	1.11	2.533	1.308390645	3.22E-26	1.52E-25
112391617	TNFSF18	0	0.19	4.915446917	1.99E-06	1.26E-05
112391622	EMP1	0.616	0.253	-1.334851501	0.00032673	0.002234081
112391625	DYNC1LI2	1.686	4.14	1.380604487	8.83E-116	2.19E-115
112391631	SMIM10L1	5.39	10.573	1.022882654	1.06E-228	1.60E-228
112391637	CACNA1C	0.653	1.03	1.059651639	5.96E-24	2.89E-23
112391638	COPS7A	17.566	32.933	1.001485161	2.73E-204	4.49E-204
112391643	KRAS	3.48	11.153	1.851530239	0	0
112391647	CMTM4	0.12	0.49	2.152147175	9.99E-29	4.61E-28
112391649	CTCF	12.193	24.646	1.12088631	0	0
112391655	TM7SF3	1.493	5.66	2.000538853	2.74E-205	4.49E-205
112391656	FGFR1OP2	5.45	17.383	1.727330429	0	0
112391660	RHNO1	0.936	2.476	1.483312539	3.20E-35	1.38E-34
112391661	NRIP2	1.423	2.72	1.08837376	2.46E-26	1.16E-25
112391666	ETNK1	1.903	7.363	2.054320738	0	0
112391668	RECQL	0.973	3.013	1.705199925	7.50E-63	2.58E-62
112391669	PYROXD1	5.82	9.343	1.020795676	7.04E-113	1.78E-112
112391674	SMPD3	0.616	1.22	1.087258491	1.55E-32	6.90E-32
112391675	C1RL	4.723	9.643	1.068313233	4.25E-96	1.18E-95
112391684	SLC7A6	0.706	2.173	1.696733018	2.63E-87	7.73E-87
112391689	CRACR2A	0.81	2.74	1.873405146	4.61E-163	9.09E-163
112391693	PLEKHG6	0.05	0.13	1.675132587	4.80E-05	0.000317355
112391701	LOC112391701	0.043	0.196	2.186094506	4.32E-06	2.77E-05
112391710	C2CD5	1.93	6.843	1.943538003	5.31E-289	6.46E-289
112391713	DUSP16	3.14	7.623	1.36589696	3.71E-229	5.55E-229
112391716	MICAL3	0.39	0.73	1.071566118	2.81E-23	1.38E-22
112391736	CDKN1B	16.32	50.09	1.69859438	0	0
112391745	LOC112391745	0.903	1.78	1.104078932	7.83E-16	4.18E-15
112391746	CLEC1A	10.22	20.876	1.083921018	4.57E-101	1.23E-100
112391752	PHC1	2.976	6.026	1.124449256	1.01E-104	2.67E-104
112391753	M6PR	17.173	40.566	1.289502631	0	0
112391757	LPAR5	1.15	2.48	1.121339976	2.72E-65	9.20E-65
112391758	ACRBP	15.506	28.266	1.064641738	6.79E-237	9.86E-237
112391767	VWF	0.52	0.236	-1.186614632	6.96E-23	3.42E-22
112391769	STK38L	4.203	13.31	1.751500768	6.41E-214	1.02E-213
112391770	ITPR2	1.706	4.52	1.460583397	0	0
112391776	LAG3	0.456	1.136	1.295053835	1.84E-38	7.73E-38
112391780	BCAT1	0.91	2.156	1.481402368	1.31E-28	6.03E-28
112391781	PARD6A	0.053	0.206	1.796147988	0.000190026	0.001285681
112391783	LOC112391783	1.416	3.93	1.549019525	1.88E-41	7.71E-41
112391787	LOC112391787	1.006	2.253	1.301160336	4.60E-26	2.18E-25
112391788	ST8SIA1	0.19	0.443	1.304489207	6.84E-05	0.00045473
112391789	KLHL42	0.753	2.166	1.651694216	3.63E-89	1.05E-88
112391798	MANSC4	0.23	0.716	1.749546172	1.25E-32	5.55E-32
112391799	MRPS35	4.193	11.053	1.451663579	9.85E-127	2.30E-126
112391800	PEX5	4.256	8.653	1.115126114	2.26E-119	5.48E-119
112391804	APOBEC1	21.443	48.943	1.330138595	0	0
112391805	AICDA	0.026	0.153	3.223569212	0.000368121	0.002523189
112391815	LOC112391815	0.223	0.553	1.441386344	4.77E-15	2.58E-14
112391816	ART4	2.293	1.256	-1.026368326	1.36E-12	7.62E-12
112391826	CREBL2	6.3	22.963	1.963348462	0	0
112391834	LOC112391834	16.133	31.726	1.03257955	1.56E-155	3.18E-155
112391836	PTPRO	0.933	1.716	1.080285299	1.49E-26	7.01E-26
112391839	ENO2	0.666	1.596	1.265331736	1.62E-19	8.23E-19
112391844	PIANP	0.106	0.423	1.911400083	6.86E-10	4.04E-09
112391846	LMO3	0.053	0.24	3.008556321	2.15E-10	1.25E-09
112391851	CCDC91	1.21	2.396	1.063912546	5.95E-24	2.89E-23
112391852	ATF7IP	5.65	11.53	1.116029239	0	0
112391853	GUCY2C	0.943	2.513	1.458190762	4.99E-65	1.69E-64
112391854	PLBD1	6.806	13.66	1.082243867	2.44E-116	6.03E-116
112391857	PLEKHA5	0.356	0.91	1.529855357	4.42E-29	2.03E-28
112391860	AEBP2	0.96	3.7	2.019444637	1.37E-171	2.59E-171
112391861	SLC6A12	0.04	0.166	2.025629834	5.94E-07	3.71E-06
112391865	TIGAR	2.403	5.686	1.3818244	5.76E-83	1.74E-82
112391866	STRAP	12.45	23.823	1.002551145	1.34E-150	2.79E-150
112391869	DERA	2.84	5.943	1.189561483	3.10E-49	1.18E-48
112391870	PPFIBP1	0.043	0.216	2.405772543	9.44E-16	5.05E-15
112391880	CCDC77	1.586	3.206	1.249932943	6.56E-43	2.65E-42
112391882	PDP2	1.666	4.563	1.553685216	2.90E-162	5.73E-162
112391886	CD9	67.053	151.686	1.283655992	0	0
112391887	GOLT1B	1.16	3.67	1.724278904	6.61E-90	1.91E-89
112391888	WBP11	14.636	31.306	1.204875788	0	0
112391890	FBXL14	6.206	17.98	1.534608991	1.53E-268	1.97E-268
112391893	SSPN	0.266	1.266	2.349980591	3.20E-35	1.38E-34
112391896	LOC112391896	1.613	4.78	1.686183564	7.36E-88	2.15E-87
112391904	RASSF8	0.38	1.043	1.657687453	4.48E-50	1.70E-49
112391906	KLRC1	0.65	0.343	-1.001961551	7.89E-05	0.000525224
112391910	EPS8	0.196	0.78	2.080077618	2.11E-31	9.48E-31
112391927	CUNH16orf70	3.39	6.496	1.045616314	1.33E-84	3.97E-84
112391928	LOC112391928	10.983	29.606	1.495634602	3.74E-232	5.54E-232
112391932	INTS13	3.11	8.63	1.544922885	1.20E-169	2.28E-169
112391933	BORCS5	3.556	8.63	1.305197974	5.01E-52	1.87E-51
112391934	B3GNT9	0.62	1.296	1.134928433	2.14E-22	1.06E-21
112391935	RAD51AP1	1.236	3.156	1.476388482	2.37E-36	1.02E-35
112391936	LMNTD1	0.123	0.266	1.160559414	0.000185036	0.001251074
112391940	LRMP	4.366	14.99	1.858035443	0	0
112391943	FAR2	1.043	3.866	2.000202984	2.37E-135	5.28E-135
112391946	C3AR1	1.43	3.633	1.304693912	1.07E-118	2.61E-118
112391947	SLC2A3	53.183	121.776	1.26293504	0	0
112391948	PLA2G15	3.95	7.843	1.117678043	2.01E-94	5.65E-94
112391949	NECAP1	2.86	9.396	1.801311037	1.99E-202	3.29E-202
112391953	FOXJ2	4.536	9.366	1.200074463	2.74E-254	3.71E-254
112391956	KLRB1	13.636	3.663	-1.903517922	3.29E-85	9.79E-85
112392003	LOC112392003	1.266	4.083	1.613732043	4.73E-10	2.77E-09
112392010	LOC112392010	0.596	4.106	2.845057589	6.89E-27	3.24E-26
112392016	LOC112392016	38.98	81.816	1.126579222	4.46E-199	7.49E-199
112392019	LOC112392019	20.89	9.386	-1.385382498	2.73E-60	9.61E-60
112392022	LOC112392022	19.396	45.816	1.280095771	1.05E-173	1.96E-173
112392028	LOC112392028	1.173	4.353	1.964727819	9.19E-38	3.88E-37
112392029	LOC112392029	11.616	41.296	1.915352155	0	0
112392034	LOC112392034	2.183	4.836	1.235117433	4.57E-22	2.26E-21
112392040	LOC112392040	9.086	30.903	1.832305681	2.16E-101	5.83E-101
112392042	LOC112392042	0.41	0.903	1.296537084	1.96E-09	1.16E-08
112392047	LOC112392047	0.183	1.136	2.686730164	1.08E-30	4.88E-30
112392056	LOC112392056	0.546	2.196	2.11850861	7.13E-16	3.81E-15
112392070	LOC112392070	0.043	0.643	3.845057589	9.29E-06	6.01E-05
112392071	LOC112392071	0.043	0.346	3.108091994	0.000621656	0.004308517
112392075	LOC112392075	0	0.23	3.982561112	0.000381334	0.0026155
112392076	LOC112392076	2.216	7.073	1.796521986	1.73E-52	6.46E-52
112392078	LOC112392078	1.613	3.62	1.298194878	3.84E-14	2.10E-13
112392079	LOC112392079	1.763	4.543	1.427418294	6.74E-18	3.51E-17
112392081	LOC112392081	28.986	14.113	-1.111130617	6.07E-90	1.75E-89
112392083	CHML	0.166	1.876	3.571977754	4.62E-137	1.02E-136
112392084	LOC112392084	0.69	1.603	1.377278627	2.84E-07	1.76E-06
112392090	LOC112392090	0.033	0.166	2.610592335	1.71E-06	1.09E-05
112392092	LOC112392092	0.916	3.143	1.880977163	5.50E-53	2.05E-52
112392093	LOC112392093	0.073	0.386	2.430020089	0.000720368	0.005009514
112392097	LOC112392097	0.573	1.48	1.413505003	9.93E-11	5.74E-10
112392106	MFSD6	6.286	13.363	1.182330625	4.04E-281	5.04E-281
112392107	NEMP2	0.553	1.146	1.099607652	3.44E-20	1.74E-19
112392109	SLC39A10	0.586	1.46	1.380237451	2.74E-46	1.07E-45
112392110	STK17B	33.9	66.62	1.044998372	0	0
112392111	DNAH7	42.11	13.58	-1.393945996	0	0
112392112	HECW2	0.18	0.436	1.352895663	3.55E-29	1.63E-28
112392113	SLC40A1	23.453	53.473	1.297952162	0	0
112392115	WDR75	2.623	5.32	1.097004127	9.91E-65	3.36E-64
112392119	NABP1	7.993	22.74	1.60678369	0	0
112392120	COL5A2	0.063	0.15	1.498038513	3.47E-09	2.08E-08
112392124	NAB1	0.276	0.916	1.915446917	4.03E-38	1.70E-37
112392128	ANKAR	0.743	1.64	1.266877022	8.55E-70	2.79E-69
112392130	OSGEPL1	0.663	1.623	1.401288371	1.35E-16	7.15E-16
112392136	STAT4	7.23	14.07	1.017265621	5.33E-125	1.25E-124
112392137	STAT1	65.73	160.176	1.445039544	0	0
112392138	GLS	2.733	10.476	2.015645746	0	0
112392140	PMS1	1.363	3.58	1.489428278	2.12E-75	6.68E-75
112392142	LOC112392142	1.003	2.12	1.115869345	1.60E-06	1.01E-05
112392144	ORMDL1	1.52	5.703	1.955849271	2.14E-107	5.56E-107
112392148	LOC112392148	5.116	15.923	1.753373964	2.93E-159	5.87E-159
112392149	RBAK	0.636	2.166	1.841698577	1.74E-71	5.61E-71
112392154	ORC3	2.303	4.793	1.082244975	1.76E-46	6.88E-46
112392155	ZNF292	1.19	4.043	1.857520137	0	0
112392156	SYNCRIP	6.143	16.616	1.439018539	0	0
112392160	SNX14	8.78	26.82	1.681882734	0	0
112392161	NT5E	0.356	1.276	1.891883445	2.72E-44	1.08E-43
112392172	CEP162	0.303	0.69	1.276773829	6.31E-23	3.10E-22
112392190	CUNH19orf12	2.426	5.31	1.19128593	1.25E-41	5.10E-41
112392193	SAV1	1.35	3.666	1.476981033	6.91E-64	2.36E-63
112392194	CDH5	0.033	0.116	1.703701739	3.25E-07	2.02E-06
112392197	SAMD7	0.083	0.24	1.567523613	0.00026733	0.001820753
112392202	ACTN4	14.303	30.426	1.194572766	0	0
112392205	MYNN	1.123	2.986	1.465492022	1.48E-191	2.56E-191
112392207	LRRC34	0.04	0.253	2.724763355	2.40E-14	1.31E-13
112392214	KCNK6	4.926	11.403	1.431943654	0	0
112392221	GGN	0.023	0.103	2.186094506	0.000441203	0.003035191
112392223	LSM14A	16.393	44.05	1.528973511	0	0
112392224	TNIK	1.686	6.363	2.073613092	0	0
112392227	NFATC3	8.31	19.503	1.318884647	0	0
112392230	ZNF585A	1.056	3.583	1.820810042	9.61E-236	1.40E-235
112392232	LOC112392232	0.366	1.1	1.587835183	2.88E-32	1.28E-31
112392233	ZNF420	0.363	1.056	1.627080458	8.82E-28	4.11E-27
112392234	ZNF571	0.423	0.896	1.127200817	3.50E-11	2.01E-10
112392235	LOC112392235	0.606	2.556	1.979278528	3.11E-80	9.57E-80
112392236	APLP1	12.453	25.403	1.101701064	4.36E-245	6.13E-245
112392237	ZNF567	1.116	3.623	1.775216016	8.67E-89	2.52E-88
112392238	GRAMD1A	23.41	47.723	1.076831361	0	0
112392240	HKR1	0.076	0.503	2.80568335	2.58E-36	1.10E-35
112392241	HAUS5	2.873	6.593	1.242379778	1.67E-121	4.02E-121
112392242	ZNF790	0.596	1.906	1.768551603	3.92E-68	1.30E-67
112392243	ESRP2	0.07	0.21	1.520260361	5.87E-06	3.78E-05
112392244	ZNF792	1.546	4.35	1.563721757	2.82E-108	7.31E-108
112392248	LOC112392248	0.163	0.433	1.315324609	2.40E-09	1.43E-08
112392249	ZNF382	0.416	0.936	1.184194974	5.68E-13	3.17E-12
112392251	ZFP30	0.886	1.993	1.259045473	1.22E-44	4.85E-44
112392252	LOC112392252	0.686	1.476	1.390543854	1.32E-42	5.35E-42
112392253	LOC112392253	0.22	1.103	2.544955856	1.39E-42	5.61E-42
112392255	ZNF529	0.216	0.833	1.994435213	7.97E-19	4.10E-18
112392257	LOC112392257	1.086	2.756	1.407066104	8.58E-75	2.72E-74
112392258	LOC112392258	0.903	2.346	1.429494422	7.53E-41	3.10E-40
112392260	ZNF565	0.84	1.716	1.184263675	2.09E-24	1.01E-23
112392261	LOC112392261	1.043	2.633	1.689350526	1.02E-85	3.03E-85
112392263	ZNF383	0.503	1.76	1.976027592	2.25E-51	8.47E-51
112392265	LOC112392265	0.74	1.63	1.255749618	1.01E-22	4.96E-22
112392269	ZNF260	0.486	2.103	2.222349174	3.78E-63	1.30E-62
112392270	ZNF829	1.133	2.956	1.583631667	1.44E-70	4.67E-70
112392271	ZNF793	0.883	2.596	1.93963838	3.37E-115	8.41E-115
112392272	LOC112392272	0.236	0.913	1.885699573	2.16E-17	1.13E-16
112392283	THAP8	0.666	1.513	1.212789373	4.68E-11	2.69E-10
112392303	SDHAF1	1.17	2.586	1.225997311	7.37E-42	3.00E-41
112392308	FXYD3	2139.53	1152.643	-1.083733252	0	0
112392318	KIAA0355	2.04	5.76	1.510452289	4.80E-229	7.19E-229
112392320	FFAR3	0.54	0.273	-1.238710769	3.59E-07	2.24E-06
112392321	ETV2	0.91	1.713	1.178300997	4.99E-19	2.56E-18
112392331	ANKRD27	3.323	7.46	1.254282347	5.90E-176	1.10E-175
112392334	LOC112392334	0.09	0.206	1.184220221	0.000285087	0.001944131
112392335	LOC112392335	0.133	0.333	1.314810013	7.11E-05	0.000472944
112392336	CCNE1	0.196	0.596	1.754083929	3.88E-15	2.09E-14
112392338	KCTD15	4.656	11.83	1.407177806	5.58E-181	1.01E-180
112392342	PHC3	2.486	5.866	1.749953008	0	0
112392344	PRKCI	0.53	1.666	1.790807963	4.20E-65	1.42E-64
112392345	GPR160	1.07	2.886	1.515542999	3.35E-37	1.42E-36
112392347	ZNF507	0.516	1.836	1.920384839	1.77E-114	4.44E-114
112392348	DPY19L3	4.966	8.626	1.113993828	2.26E-160	4.51E-160
112392352	SKIL	0.49	1.7	1.927519749	7.58E-118	1.86E-117
112392355	CDH1	0.653	1.67	1.383603077	5.60E-68	1.85E-67
112392357	CEBPG	1.21	3.38	1.581660195	2.35E-131	5.35E-131
112392358	SLC2A2	0.02	0.076	1.885699573	3.18E-05	0.000209286
112392362	URI1	2.643	6.49	1.391423815	4.98E-90	1.44E-89
112392363	UBA2	4.566	12.476	1.558713004	4.31E-229	6.47E-229
112392365	ZNF599	0.706	2.25	1.796147988	7.67E-59	2.73E-58
112392368	LOC112392368	0.036	0.123	2.142039326	1.69E-06	1.07E-05
112392371	EIF5A2	0.87	3.823	2.204727777	1.15E-218	1.79E-218
112392372	PLD1	2.483	7.43	1.539167125	0	0
112392375	NUDT19	3.976	8.58	1.205626325	1.96E-75	6.19E-75
112392377	CEBPA	7.196	21.576	1.698110379	0	0
112392386	GAPDHS	3.406	7.816	1.250724565	1.07E-153	2.20E-153
112392389	KIRREL2	0.26	0.736	1.646958081	2.40E-18	1.24E-17
112392392	CEP89	0.426	0.906	1.303816465	5.38E-22	2.67E-21
112392394	ZFP90	9.473	21.34	1.319042898	6.87E-264	9.01E-264
112392404	RYR1	0.076	0.133	1.041260486	3.06E-10	1.79E-09
112392411	RHPN2	0.016	0.08	2.059182394	6.36E-05	0.000421664
112392417	GPATCH1	1.693	3.4	1.10937382	7.37E-45	2.93E-44
112392439	CAMK1D	4.443	8.703	1.089403158	1.97E-251	2.70E-251
112392441	ACBD5	2.43	7.68	1.752594367	2.39E-222	3.66E-222
112392453	CELF2	9.12	23.773	1.448432792	0	0
112392454	DHTKD1	0.406	0.743	1.032143141	8.48E-15	4.60E-14
112392467	LOC112392467	0.596	0.046	-4.063710294	3.75E-06	2.40E-05
112392470	MAOA	4.22	7.89	1.086927384	1.89E-157	3.81E-157
112392472	FUNDC1	1.18	4.626	2.074645511	1.17E-46	4.57E-46
112392474	LOC112392474	0.29	1.7	2.672876613	1.69E-20	8.52E-20
112392483	AK3	13.1	28.726	1.095279343	3.74E-291	4.52E-291
112392487	SMARCA2	9.606	21.323	1.311764568	0	0
112392488	KANK1	0.606	1.673	1.545497307	1.31E-59	4.63E-59
112392490	UHRF2	4.67	11.933	1.682583973	0	0
112392491	DOCK8	24.856	80.58	1.819291968	0	0
112392492	LOC112392492	0.826	2.1	1.406484575	3.34E-23	1.63E-22
112392493	PDCD1LG2	4.056	11.66	1.828941895	0	0
112392494	LYRM9	0.53	1.2	1.254640658	2.01E-10	1.17E-09
112392495	CD274	1.346	11.023	3.127157084	3.92E-245	5.50E-245
112392497	JAK2	3.536	10.11	1.615669129	0	0
112392499	LOC112392499	0.243	0.643	1.523129494	0.000115739	0.000775607
112392503	FXN	1.48	3.296	1.186785324	5.88E-38	2.48E-37
112392507	ATAD5	0.113	0.41	1.904838817	2.70E-25	1.29E-24
112392514	KDM4C	2.38	5.923	1.424336451	9.43E-161	1.88E-160
112392515	KIAA2026	1.75	3.82	1.216905482	7.96E-125	1.87E-124
112392517	ERMP1	1.396	3.313	1.317810586	8.80E-95	2.47E-94
112392520	GLDC	0.273	0.553	1.056237607	5.20E-33	2.30E-32
112392521	RIC1	1.743	6.553	2.018116309	0	0
112392527	NUP88	8.706	17.653	1.116144734	8.48E-197	1.44E-196
112392529	RFX3	0.933	2.106	1.125399598	2.86E-70	9.31E-70
112392532	RANBP6	2.03	6.256	1.811374462	7.49E-222	1.15E-221
112392535	PLPP6	0.813	2.17	1.445533089	2.18E-34	9.50E-34
112392537	PIP5K1B	3.83	10.776	1.660261954	1.18E-218	1.84E-218
112392538	FAM122A	1.943	4.133	1.132545038	8.82E-49	3.39E-48
112392544	FAM189A2	2.44	5.303	1.26933724	2.75E-63	9.40E-63
112392551	RCL1	41.243	20.326	-1.251782145	0	0
112392565	RASA1	1.84	5.516	1.581489869	3.86E-213	6.12E-213
112392566	CCNH	1.586	4.05	1.473927417	1.52E-86	4.50E-86
112392567	VCAN	2.933	5.883	1.164675523	6.68E-237	9.69E-237
112392568	ARRDC3	17.77	48.353	1.526789168	0	0
112392569	ITGAE	0.68	1.553	1.528106607	2.00E-75	6.32E-75
112392570	MEF2C	3.1	6.806	1.284902643	4.70E-224	7.17E-224
112392572	RPS23	515.683	274.15	-1.182495613	0	0
112392573	ADGRV1	0.006	0.02	1.938166993	5.59E-05	0.000370517
112392574	ANKFY1	3.006	7.846	1.367097769	0	0
112392578	POLR3G	0.56	1.226	1.225387353	5.82E-20	2.95E-19
112392579	TMEM161B	0.703	2.066	1.472700067	4.53E-32	2.02E-31
112392580	MBLAC2	0.21	0.976	2.34567082	2.11E-23	1.03E-22
112392583	LYSMD3	1.37	6.176	2.271301823	1.00E-233	1.48E-233
112392588	CETN3	2.01	2.393	1.22767361	7.89E-26	3.75E-25
112392608	TMEM246	0.01	0.043	2.260095088	0.000280002	0.001908979
112392610	NCBP1	3.02	7.846	1.470727169	2.89E-253	3.93E-253
112392612	XPA	2.256	4.013	1.025513258	1.00E-40	4.13E-40
112392615	ZNF189	1.463	3.163	1.200029905	5.26E-55	1.93E-54
112392618	TBC1D2	1.453	3.083	1.203288732	1.39E-73	4.42E-73
112392619	GABBR2	0.32	0.83	1.446051101	3.84E-57	1.38E-56
112392620	LOC112392620	0.523	1.266	1.391144196	6.94E-12	3.94E-11
112392623	STX17	2.51	6.686	1.806970695	0	0
112392625	INVS	2.086	4.476	1.219019145	2.51E-99	6.82E-99
112392626	TEX10	2.556	5.183	1.126962234	8.41E-68	2.79E-67
112392627	ERP44	7.49	17.593	1.336836982	0	0
112392628	CORO2A	4.916	11.456	1.320990128	5.01E-291	6.06E-291
112392629	TDRD7	6.953	14.896	1.20024692	5.88E-260	7.80E-260
112392631	TSTD2	2.11	6.46	1.744193344	2.43E-137	5.37E-137
112392633	TGFBR1	1.57	7.04	2.262858343	0	0
112392634	ALG2	2.293	6.25	1.490708016	8.61E-76	2.72E-75
112392639	RNF20	4.74	10.266	1.226199613	4.34E-202	7.20E-202
112392646	GALNT12	1.653	4.206	1.467537168	1.34E-67	4.44E-67
112392656	ALDH1B1	0.103	0.31	1.523129494	5.97E-06	3.84E-05
112392661	MRPL3	10.683	24.986	1.274870441	7.31E-185	1.30E-184
112392667	CAVIN4	0.056	0.13	1.397598612	0.000140812	0.000946359
112392668	ANKS6	0.29	1.476	2.542610865	2.30E-120	5.56E-120
112392674	TMEFF1	0.24	0.66	1.65557979	2.83E-14	1.55E-13
112392675	NCBP3	3.123	6.683	1.14453399	2.69E-159	5.38E-159
112392685	CLASP1	1.366	3.84	1.677481133	2.84E-142	6.15E-142
112392687	CCDC93	4.956	10.933	1.301995573	0	0
112392689	ACTR3	56.903	120.056	1.122204825	0	0
112392693	SLC35F5	0.356	1.71	2.194746377	1.40E-47	5.45E-47
112392695	FAM168B	2.216	8.75	2.094511906	1.08E-193	1.86E-193
112392696	PLEKHB2	36.5	78.77	1.266305285	0	0
112392697	DDX18	5.143	13.463	1.487015728	0	0
112392700	MARCO	24.066	12.536	-1.19182748	4.73E-75	1.50E-74
112392705	TSN	5.4	12.023	1.244738047	2.53E-154	5.17E-154
112392716	CTNS	3.146	6.426	1.117592453	5.22E-102	1.40E-101
112392727	SRSF11	10.313	20.403	1.188689002	2.54E-294	3.04E-294
112392728	LOC112392728	3.796	6.01	1.09673299	3.53E-90	1.02E-89
112392729	FUBP1	3.803	10.42	1.602717104	0	0
112392731	NUDT16	1.39	3.583	1.386627494	2.01E-16	1.06E-15
112392732	ZRANB2	5.446	10.713	1.006571498	5.52E-105	1.46E-104
112392735	AK5	0.2	0.57	2.012065107	7.82E-25	3.76E-24
112392736	ZZZ3	0.67	2.113	1.739840547	8.15E-147	1.72E-146
112392757	USP33	2.376	8.67	1.94481627	0	0
112392760	PIGK	0.416	1.363	1.790901819	1.33E-16	7.01E-16
112392762	IL23R	0.03	0.36	3.593518822	1.87E-16	9.93E-16
112392765	SLC35D1	1.073	3.013	1.602982801	5.09E-140	1.11E-139
112392769	DEPDC1	0.07	0.18	1.397598612	0.00060588	0.004195375
112392774	FPGT	0.943	2.763	1.715366512	4.23E-76	1.33E-75
112392780	LRRC40	0.486	2.133	2.258144182	8.10E-80	2.50E-79
112392783	ANKRD13C	0.73	2.25	1.656491589	4.68E-70	1.53E-69
112392787	MIER1	13.403	35.216	1.464901337	0	0
112392789	WLS	1.856	4.45	1.452740166	2.37E-80	7.29E-80
112392790	GNG12	0.666	1.33	1.098677964	4.16E-25	1.99E-24
112392792	TTLL7	0.686	1.873	1.76488724	1.30E-108	3.37E-108
112392798	MIGA1	0.14	0.586	2.157152813	4.82E-35	2.09E-34
112392800	CPNE4	0.113	0.236	1.108940389	0.000433375	0.002979116
112392808	TIAF1	0.803	0.073	-3.14966318	1.03E-15	5.53E-15
112392824	TAOK1	2.023	5.37	1.611029048	0	0
112392825	EPG5	2.476	7.86	1.773735129	0	0
112392826	CUNH18orf25	1.03	3.463	1.85068841	5.27E-293	6.35E-293
112392827	PIAS2	1.713	4.36	1.338289818	9.19E-73	2.95E-72
112392828	HDHD2	3.116	7.37	1.355137105	6.26E-71	2.03E-70
112392829	IER3IP1	4.07	8.206	1.057786913	1.13E-45	4.44E-45
112392832	ATP5F1A	44.306	84.446	1.012246124	0	0
112392834	SETBP1	0.086	0.193	1.326986972	1.10E-12	6.17E-12
112392837	PSTPIP2	24.356	43.443	1.018550151	0	0
112392849	KIAA0100	4.083	11.37	1.58684179	0	0
112392854	GNG2	18.496	47.346	1.425859636	0	0
112392858	ERO1A	25.69	58.406	1.282267067	0	0
112392861	LOC112392861	2.136	5.383	1.395905307	2.80E-94	7.88E-94
112392863	MAPK1IP1L	5.57	13.136	1.343082945	0	0
112392864	WDHD1	0.243	0.816	1.871052797	1.03E-34	4.49E-34
112392865	PSMC6	5.003	10.133	1.050999489	8.00E-59	2.85E-58
112392866	TMX1	10.143	26.676	1.482393825	0	0
112392867	GCH1	0.976	2.856	1.431767752	8.76E-49	3.36E-48
112392869	CNIH1	1.29	3.566	1.567173826	1.94E-134	4.35E-134
112392871	SOCS4	1.183	3.58	1.665800886	2.67E-178	4.91E-178
112392872	GMFB	3.623	8.976	1.399706788	1.16E-224	1.76E-224
112392873	ATG14	1.453	3.903	1.699244232	6.28E-162	1.24E-161
112392874	PTGER2	4.48	10.586	1.302194069	8.58E-263	1.13E-262
112392876	LOC112392876	0.086	0.313	1.926779323	4.57E-05	0.000301712
112392887	LOC112392887	0.033	0.383	3.732582859	4.02E-15	2.17E-14
112392889	DDHD1	0.786	1.803	1.341434715	3.45E-56	1.25E-55
112392890	FBXO34	3.61	9.893	1.572265664	2.28E-242	3.25E-242
112392891	GNPNAT1	1.64	5.376	1.785313003	7.52E-81	2.30E-80
112392893	KTN1	6.84	16.256	1.310354483	0	0
112392897	STYX	0.853	2.76	1.755025388	8.84E-102	2.38E-101
112392898	KIAA0753	0.866	1.843	1.305468449	7.56E-43	3.05E-42
112392903	TXNDC16	0.113	0.306	1.492755845	6.27E-08	3.84E-07
112392906	CGRRF1	2.396	4.53	1.009929662	2.05E-36	8.77E-36
112392924	ZNF518A	2.333	7.433	1.968617576	0	0
112392933	LOC112392933	0.846	0.326	-1.614416385	4.17E-15	2.25E-14
112392934	SEC31B	0.223	0.503	1.295177547	4.44E-13	2.47E-12
112392948	OGA	9.503	21.633	1.636104669	0	0
112392955	HIF1AN	6.4	13.573	1.183171111	1.05E-84	3.14E-84
112392957	NOLC1	3.016	6.846	1.286266258	1.59E-179	2.90E-179
112392960	NUFIP2	2.153	12.666	2.660294453	0	0
112392962	ITPRIP	24.706	52.016	1.173257673	0	0
112392964	RHOT1	3.1	7.76	1.419140089	1.39E-146	2.93E-146
112392967	EXOSC1	5.553	11.886	1.532049333	4.13E-151	8.54E-151
112392968	SLK	3.886	8.45	1.2299891	3.94E-304	4.58E-304
112392969	TRIM8	12.83	26.243	1.14689247	0	0
112392971	LOC112392971	5.996	12.343	1.132378791	1.69E-123	4.02E-123
112392976	NT5C2	7.406	15.126	1.128231465	2.84E-186	5.02E-186
112392977	LOC112392977	0.013	0.096	2.845057589	6.25E-05	0.00041436
112392981	SLF2	1.06	3.9	2.017806868	6.57E-275	8.32E-275
112392983	CHUK	1.723	7.59	2.235072821	2.48E-301	2.91E-301
112392986	BTRC	1.12	2.983	1.537484787	1.80E-134	4.04E-134
112392987	LCOR	0.63	1.913	1.880837593	1.58E-233	2.32E-233
112392988	ARHGAP19	0.836	3.43	2.193561337	9.50E-94	2.68E-93
112392993	PDZD7	0.156	0.323	1.165577489	1.59E-07	9.80E-07
112392995	GOT1	8.633	17.073	1.077194759	3.33E-138	7.35E-138
112392996	CNNM2	0.09	0.39	2.186094506	1.01E-40	4.16E-40
112392997	TM9SF3	4.12	10.71	1.480347378	0	0
112392998	CRK	1.57	6.97	2.26798849	7.25E-285	8.95E-285
112393001	LOC112393001	1.396	2.87	1.128070287	1.69E-61	5.87E-61
112393003	SFRP5	0.006	0.083	3.693054495	2.66E-05	0.000174201
112393009	BORCS7	0.663	1.77	1.500409417	6.18E-10	3.63E-09
112393012	LOC112393012	0	0.063	4.108091994	0.000222501	0.001509842
112393015	SCD	0.816	3.483	2.308164059	7.27E-231	1.08E-230
112393020	SH3PXD2A	0.176	0.513	1.710436573	7.07E-39	2.96E-38
112393021	CWF19L1	7.056	13.333	1.010529992	8.60E-83	2.60E-82
112393028	TAF5	1.446	3.403	1.324683463	2.92E-64	9.94E-64
112393031	CALHM2	12.623	24.15	1.068014555	1.44E-190	2.49E-190
112393036	ABCC2	0.073	0.153	1.24895453	3.53E-06	2.25E-05
112393037	DNMBP	0.763	1.663	1.427382621	1.90E-63	6.49E-63
112393042	ERLIN1	1.803	4.753	1.519952916	8.17E-86	2.43E-85
112393044	ENTPD7	0.66	2.256	1.706362625	4.92E-64	1.68E-63
112393046	ABHD15	0.993	2.65	1.408036329	1.20E-65	4.05E-65
112393053	PCGF6	0.636	1.773	1.580373446	7.89E-31	3.56E-30
112393054	ARMH3	2.6	5.35	1.187962375	5.79E-89	1.68E-88
112393060	GOLGA7B	0.123	0.376	1.582023183	0.000900719	0.00629299
112393065	HPS6	4.51	8.826	1.060804311	1.00E-92	2.85E-92
112393066	PI4K2A	5.72	12.686	1.238420822	4.05E-234	5.94E-234
112393068	HOGA1	0.036	0.15	2.330484416	7.34E-07	4.60E-06
112393069	AVPI1	0.346	0.803	1.143281423	1.59E-05	0.000103712
112393073	PIK3AP1	8.376	19.706	1.32512897	0	0
112393088	FAM81A	0.053	0.136	1.523129494	0.000210791	0.001428337
112393089	CILP	1.403	2.696	1.397565544	2.13E-112	5.39E-112
112393091	ZNF609	6.096	12.92	1.11129002	0	0
112393093	RAB11A	36.473	57.05	1.044637608	0	0
112393095	AAGAB	2.096	4.996	1.352288786	2.09E-74	6.65E-74
112393100	AVL9	1.016	4.42	2.059608691	0	0
112393107	USP3	3.523	9.346	1.47190417	2.02E-157	4.07E-157
112393110	VPS13C	1.323	4.37	1.8214329	0	0
112393112	MAP2K1	16.316	36.11	1.239419744	0	0
112393114	DIS3L	5.66	12.543	1.260907645	1.53E-220	2.37E-220
112393115	TIPIN	0.696	2.153	1.743576271	2.40E-39	9.98E-39
112393117	RORA	0.276	2.12	3.058260838	5.80E-139	1.27E-138
112393119	DPP8	1.903	5.866	1.797235509	0	0
112393120	ZNF207	27.75	65.373	1.310206731	0	0
112393122	CSNK1G1	1.95	6.276	1.788453114	0	0
112393123	DAPK2	2.396	6.21	1.760538092	6.45E-129	1.48E-128
112393125	RAB8B	6.583	16.083	1.382725335	0	0
112393126	CLPX	5.68	11.086	1.056276266	4.67E-104	1.24E-103
112393127	ICE2	0.693	1.87	1.449105696	2.66E-66	8.92E-66
112393128	CCNB2	0.373	0.68	1.030089482	7.34E-06	4.73E-05
112393136	SMAD3	4.393	11.726	1.487884436	0	0
112393139	DENND4A	6.313	13.753	1.168056153	0	0
112393141	SLC24A1	0.75	1.56	1.109077092	4.36E-85	1.30E-84
112393143	BNIP2	2.483	7.696	1.747305924	4.10E-224	6.27E-224
112393146	MTFMT	2.546	5.193	1.113007485	7.46E-36	3.21E-35
112393149	SLC51B	1.67	6.15	1.827043535	4.69E-110	1.20E-109
112393158	MYO1E	1.326	2.523	1.076972784	3.50E-50	1.33E-49
112393161	APH1B	1.966	5.533	1.530115924	5.98E-156	1.21E-155
112393162	HERC1	10.58	17.91	1.15796448	0	0
112393165	LOC112393165	2.033	5.946	1.628076044	1.91E-162	3.78E-162
112393166	PAFAH1B1	10.346	22.13	1.191328875	0	0
112393169	HACD3	2.313	6.473	1.584185604	1.08E-132	2.45E-132
112393171	LACTB	1.91	3.526	1.003413018	1.62E-27	7.56E-27
112393172	INTS14	4.84	9.56	1.109938054	9.07E-91	2.61E-90
112393173	WSB1	14.416	42.89	1.836673096	0	0
112393179	PITPNA	9.983	20.4	1.121969301	0	0
112393180	GCNT3	12.586	31.476	1.491266902	0	0
112393182	ANKDD1A	0.09	0.186	1.151160716	6.20E-05	0.000411024
112393201	CD47	14.366	42.576	1.710019274	0	0
112393206	BBX	2.03	4.45	1.217984251	5.28E-188	9.26E-188
112393207	LOC112393207	17.236	35.52	1.101286475	0	0
112393208	ATP6V1A	11.9	34.023	1.630554974	0	0
112393219	MORC1	0	0.026	3.845057589	0.000655336	0.004549425
112393227	SIDT1	0.006	0.076	3.771057007	1.57E-05	0.000102243
112393228	NAA50	5.67	13.723	1.372334182	2.07E-303	2.42E-303
112393231	CIP2A	0.176	0.383	1.223569212	3.26E-09	1.95E-08
112393232	CBLB	0.72	1.786	1.441555693	2.25E-43	9.04E-43
112393234	TIGIT	0.873	2.236	1.343094465	1.24E-34	5.38E-34
112393236	SLC35A5	3.913	8.25	1.259728875	2.75E-123	6.55E-123
112393239	ABHD10	0.293	0.796	1.59948038	9.63E-09	5.81E-08
112393244	USF3	0.203	1.003	2.41621429	1.73E-114	4.35E-114
112393246	TMPRSS7	0.36	0.086	-2.40975631	5.86E-09	3.53E-08
112393248	ZDHHC23	0.243	1.546	2.828937923	1.72E-38	7.23E-38
112393251	CCDC191	1.523	3.31	1.162157151	2.16E-55	7.87E-55
112393252	CD200R1	1.526	9.753	2.821732482	0	0
112393258	CFAP44	0.01	0.06	2.982561112	1.37E-08	8.29E-08
112393259	BOC	0.16	0.43	1.537484787	5.23E-15	2.83E-14
112393263	CUNH17orf100	0.34	0.663	1.054862189	8.09E-06	5.22E-05
112393265	QTRT2	0.856	2.89	1.833352088	5.81E-81	1.78E-80
112393266	SPICE1	0.586	2.393	2.072653801	5.02E-94	1.42E-93
112393268	GTPBP8	0.87	1.736	1.016538057	7.50E-12	4.26E-11
112393271	GOSR1	4.5	9.403	1.151617772	4.01E-197	6.78E-197
112393283	SLX4IP	0.856	2.39	1.580542736	3.50E-97	9.66E-97
112393286	ISM1	0.17	0.676	2.01498259	8.98E-19	4.62E-18
112393295	JAG1	0.196	0.563	1.540407485	1.83E-23	8.95E-23
112393297	BTBD3	0.39	0.746	1.040977799	3.01E-15	1.62E-14
112393302	ZFP3	0.373	0.786	1.374606969	5.99E-20	3.03E-19
112393304	TASP1	0.723	1.983	1.469358237	7.18E-21	3.59E-20
112393305	LOC112393305	0.48	1.16	1.379353604	7.27E-09	4.38E-08
112393310	ZNF23	0.54	1.233	1.267872438	9.28E-20	4.71E-19
112393314	LOC112393314	1.666	4.39	1.329261275	3.99E-23	1.96E-22
112393315	KBTBD2	3.513	8.946	1.230909671	9.31E-233	1.37E-232
112393320	IST1	27.956	57.356	1.137415188	0	0
112393323	RAP1GAP2	7.243	19.613	1.57752665	0	0
112393328	SF3B3	5.936	12.2	1.145329804	1.37E-230	2.03E-230
112393336	LOC112393336	3.5	6.87	1.035174333	4.04E-27	1.89E-26
112393340	WWOX	0.653	1.186	1.071504463	1.08E-10	6.22E-10
112393342	MAF	1.546	4.923	1.64636829	1.80E-143	3.86E-143
112393343	BCAR1	0.13	0.296	1.482109296	4.22E-09	2.53E-08
112393346	ANKRD11	7.253	15.283	1.210195325	0	0
112393347	KLHL36	3.306	6.073	1.076569953	2.09E-199	3.50E-199
112393353	AARS	11.766	23.38	1.105552485	0	0
112393354	DDX19A	12.733	30.253	1.08418025	0	0
112393355	LOC112393355	0.1	0.29	1.274864354	1.62E-05	0.000105569
112393356	LOC112393356	26.276	62.716	1.394916992	0	0
112393357	ZCCHC14	1.046	2.55	1.353062264	2.64E-118	6.44E-118
112393360	APRT	0	0.05	3.860840586	0.000617817	0.004279796
112393370	HYDIN	0.263	0.57	1.038178022	3.20E-32	1.43E-31
112393371	CMTR2	0.813	3.306	2.126659926	2.49E-129	5.71E-129
112393372	AP1G1	5.336	12.303	1.30627364	0	0
112393375	RFWD3	3.466	9.47	1.397430886	0	0
112393376	GAN	0.153	1.02	2.805214308	4.08E-144	8.72E-144
112393377	MON1B	3.656	9.666	1.500992575	4.92E-216	7.74E-216
112393380	PDPR	2.073	5.726	1.58738823	1.05E-268	1.35E-268
112393385	TERF2IP	5.796	13.143	1.262521825	8.53E-140	1.87E-139
112393387	PRPF8	21.38	43.063	1.139230064	0	0
112393389	MBTPS1	3.91	8.953	1.319082991	1.42E-170	2.70E-170
112393390	PLCG2	14.576	29.1	1.17376797	0	0
112393395	SMYD4	1.636	3.296	1.095435798	2.84E-67	9.46E-67
112393397	ZNF276	5.51	12.5	1.282898211	2.13E-163	4.18E-163
112393399	GAS8	1.64	3.07	1.048524375	4.72E-70	1.54E-69
112393400	DBNDD1	0.936	2.243	1.312450493	6.86E-26	3.26E-25
112393406	ATXN1L	2.396	4.986	1.127429995	1.42E-167	2.74E-167
112393408	ADAT1	0.606	1.76	1.359349233	2.05E-40	8.47E-40
112393413	WDR59	2.513	5.246	1.133182975	1.75E-81	5.33E-81
112393414	GSE1	3.94	9.486	1.362407699	0	0
112393417	CUNH16orf46	0.056	0.2	1.845057589	0.000127121	0.000853113
112393421	MIS12	1.953	4.64	1.302366857	1.09E-55	3.96E-55
112393440	METTL16	1.56	3.946	1.436541809	4.97E-68	1.65E-67
112393441	CDYL2	0.936	2.4	1.680789214	4.24E-135	9.48E-135
112393445	CUNH16orf74	0.32	0.666	1.232080712	4.78E-06	3.06E-05
112393456	PKD1L3	1.683	3.51	1.054513398	2.21E-184	3.95E-184
112393461	LOC112393461	0.066	0.26	1.876766448	4.60E-06	2.95E-05
112393466	ADAMTS18	0.02	0.11	2.359630761	7.73E-08	4.74E-07
112393472	CMIP	11.736	25.436	1.22177728	2.64E-293	3.18E-293
112393473	COG4	4.326	9	1.168725241	1.04E-112	2.62E-112
112393475	USP10	10.076	21.95	1.247730941	0	0
112393478	DHRS13	0.58	0.166	-1.344553429	1.05E-07	6.47E-07
112393488	MLYCD	1.683	6.736	2.115196699	5.50E-163	1.08E-162
112393490	CDT1	0.25	0.48	1.043386305	5.63E-06	3.62E-05
112393491	CBFA2T3	1.356	3.083	1.299569371	9.38E-122	2.25E-121
112393492	MPHOSPH6	2.106	3.84	1.017270767	4.42E-23	2.17E-22
112393494	TMEM170A	2.503	8.246	1.782390461	6.82E-243	9.68E-243
112393496	TM4SF5	0.186	0.913	2.534356749	6.67E-18	3.47E-17
112393499	SNAI3	0.61	1.37	1.252057769	5.64E-27	2.65E-26
112393502	NUDT7	5.81	10.956	1.4382902	5.48E-143	1.18E-142
112393503	HSDL1	1.283	3.37	1.523129494	1.01E-74	3.21E-74
112393507	GLTPD2	0.743	1.583	1.20825049	2.41E-15	1.30E-14
112393510	CENPN	0.58	1.556	1.458334371	9.40E-19	4.84E-18
112393513	ATMIN	1.473	3.633	1.396873821	7.73E-110	1.98E-109
112393515	LOC112393515	1.576	3.456	1.30538224	1.47E-56	5.30E-56
112393529	TLDC1	0.96	2.676	1.502948965	2.00E-75	6.31E-75
112393531	ZMYND15	1.206	3.236	1.549754264	8.62E-85	2.57E-84
112393537	MTSS1L	0.313	0.733	1.267668308	2.89E-11	1.66E-10
112393539	CXCL16	27.876	87.026	1.73639172	0	0
112393561	ARL5A	3.573	10.91	1.685145783	0	0
112393562	TANK	4.26	11.373	1.458999156	1.32E-164	2.59E-164
112393572	RBMS1	5.4	13.82	1.441829392	0	0
112393573	TANC1	0.48	0.93	1.159438874	3.79E-37	1.61E-36
112393574	WDSUB1	1.33	2.426	1.021287167	3.80E-15	2.05E-14
112393582	FMNL2	0.09	0.286	1.748304356	2.22E-15	1.19E-14
112393583	LOC112393583	0.04	0.12	1.67693483	1.27E-08	7.66E-08
112393585	LOC112393585	7.033	18.783	1.554933198	0	0
112393587	7-Mar	7.376	23.68	1.779890549	0	0
112393589	GALNT3	3.266	10.663	1.810352448	0	0
112393591	ABR	16.71	39.526	1.183962975	0	0
112393599	SLC4A10	0.136	0.276	1.09803833	1.32E-07	8.14E-07
112393600	TIMM22	2.23	4.616	1.108091994	2.08E-22	1.03E-21
112393602	SCN9A	0.006	0.016	1.845057589	0.000925229	0.006469514
112393608	GPD2	2.203	5.296	1.328302789	3.84E-150	7.99E-150
112393609	PRPF40A	7.933	16.136	1.080566893	2.15E-245	3.01E-245
112393610	ARL6IP6	2.416	10.43	2.170781798	7.33E-211	1.17E-210
112393613	IFIH1	3.316	6.96	1.209474727	9.64E-128	2.23E-127
112393614	STAM2	2.053	5.806	1.575680016	1.75E-85	5.21E-85
112393619	GCA	0.69	2.273	1.823434777	5.13E-97	1.42E-96
112393621	ACVR1	0.473	1.653	1.906833786	9.78E-45	3.89E-44
112393622	TTC21B	0.493	1.33	1.500265385	4.12E-40	1.70E-39
112393634	CYTIP	38.06	89.046	1.046031471	0	0
112393639	LOC112393639	0.286	1.26	2.204953534	1.22E-41	4.99E-41
112393645	NR4A2	0.4	0.933	1.321871285	5.02E-19	2.57E-18
112393670	VPS53	2.263	6.433	1.600085866	1.03E-234	1.52E-234
112393672	DDIT4L	0.09	0.176	1.260095088	0.00016861	0.001137508
112393673	MAML3	2.61	8.14	1.767661908	0	0
112393684	LOC112393684	0.146	0.313	1.245595518	9.05E-07	5.69E-06
112393705	NAF1	1.736	4.526	1.465525517	1.17E-46	4.58E-46
112393707	RAP1GDS1	7.503	15.62	1.153703886	8.90E-205	1.46E-204
112393709	NXN	3.746	7.756	1.172352193	1.75E-85	5.21E-85
112393710	DNAJB14	0.953	2.323	1.314542872	3.61E-20	1.82E-19
112393713	PPP3CA	7.106	14.73	1.151319555	7.56E-266	9.83E-266
112393715	FAM57A	3.606	7.61	1.208626073	1.58E-91	4.52E-91
112393716	DAPP1	9.756	25.573	1.324929793	0	0
112393717	INPP4B	2.39	6.633	1.552708583	0	0
112393718	METAP1	1.213	3.19	1.483296958	4.36E-131	9.93E-131
112393720	BANK1	3.873	8.683	1.437518395	0	0
112393722	SETD7	4.16	7.636	1.124146117	7.90E-183	1.42E-182
112393724	LOC112393724	16.933	29.496	1.076915721	5.60E-217	8.77E-217
112393725	TMEM184C	4.96	9.956	1.118187041	2.51E-95	7.00E-95
112393728	NFKB1	10.446	23.6	1.284193844	0	0
112393730	MANBA	1.326	4.146	1.811006387	5.47E-180	9.99E-180
112393731	RAPGEF2	2.88	10.66	2.008275759	0	0
112393733	SMARCA5	8.463	22.73	1.534360677	0	0
112393734	OTUD4	1.173	3.26	1.586078746	1.08E-168	2.07E-168
112393738	1-Mar	0.593	2.56	2.217716486	1.13E-27	5.27E-27
112393739	TMA16	2.613	3.683	1.083152825	5.22E-44	2.09E-43
112393745	ABCE1	1.77	5.896	1.848812165	8.25E-127	1.92E-126
112393746	ANAPC10	1.416	3.213	1.203372498	8.23E-14	4.53E-13
112393747	UNC5C	0.036	0.13	1.745521915	1.82E-06	1.16E-05
112393749	HIC1	0.386	1.946	2.346845248	1.31E-64	4.44E-64
112393750	ZNF330	1.883	5.166	1.542778866	1.19E-62	4.11E-62
112393757	ARHGAP10	2.143	5.023	1.367442172	1.85E-96	5.14E-96
112393758	PPM1K	0.44	1.02	1.634160806	3.01E-39	1.25E-38
112393759	GPRIN3	0.373	0.736	1.059182394	1.82E-10	1.06E-09
112393764	LOC112393764	0.003	0.03	4.166985683	6.81E-07	4.27E-06
112393765	APELA	13.673	2.386	-2.598027633	1.09E-89	3.15E-89
112393766	TRMT10A	0.523	1.086	1.114244221	2.75E-11	1.58E-10
112393767	P2RX5	1.29	2.923	1.153675016	3.18E-97	8.78E-97
112393769	GYPA	143.99	77.456	-1.276629716	0	0
112393770	PPP2R2C	0	0.086	4.108091994	0.000222501	0.001509842
112393772	PDLIM5	0.636	1.593	1.315324609	1.88E-44	7.49E-44
112393773	ZZEF1	2.873	7.276	1.438271211	0	0
112393776	USP38	1.726	5.22	1.702988417	9.15E-197	1.55E-196
112393782	GAB1	0.44	0.943	1.260095088	3.34E-23	1.63E-22
112393785	PKD2	0.206	0.546	1.534184682	1.01E-18	5.21E-18
112393786	SMARCAD1	0.943	2.706	1.823995973	2.30E-110	5.88E-110
112393787	RABEP1	1.71	3.87	1.297368309	2.17E-111	5.53E-111
112393788	NR3C2	0.22	0.5	1.345914456	3.08E-19	1.58E-18
112393796	PRMT9	0.596	1.466	1.422134833	2.16E-35	9.34E-35
112393803	EMCN	0.193	0.03	-2.57640618	2.10E-07	1.30E-06
112393806	SLC39A8	0.906	1.983	1.358635456	1.23E-34	5.36E-34
112393807	CISD2	4.076	11.136	1.523129494	1.05E-88	3.05E-88
112393812	SCOC	3.18	8.45	1.364879026	1.63E-86	4.80E-86
112393816	HERC3	5.43	15.65	1.673323472	0	0
112393827	KIF1C	1.453	3.14	1.186575004	1.92E-44	7.66E-44
112393828	RNF150	0.793	2.656	1.858198688	2.46E-65	8.30E-65
112393829	SLC10A7	0.73	1.463	1.120497015	8.35E-25	4.01E-24
112393832	ELMOD2	0.483	1.11	1.279386427	2.41E-27	1.13E-26
112393835	TIGD2	0.38	0.996	1.51063855	2.05E-23	1.00E-22
112393837	CLGN	0.176	0.43	1.170019744	3.52E-07	2.19E-06
112393838	CCSER1	0.153	0.363	1.300737072	2.53E-09	1.51E-08
112393856	DGLUCY	0.036	0.116	1.803237413	7.13E-05	0.00047388
112393859	RPS6KA5	3.406	14.913	2.329225886	0	0
112393862	PPP4R3A	9.013	19.26	1.205773127	0	0
112393866	ZC3H14	5.333	10.476	1.04998904	1.82E-145	3.88E-145
112393867	GALC	2.906	7.573	1.774649788	2.68E-286	3.29E-286
112393880	SEL1L	3.073	8.43	1.560566062	0	0
112393882	TC2N	5.883	19.353	1.753353048	0	0
112393884	CPSF2	2.886	7.993	1.605865408	4.06E-308	4.67E-308
112393886	CHGA	0.726	1.94	1.45145147	8.25E-24	4.01E-23
112393887	TRIP11	1.006	2.066	1.117451495	7.39E-85	2.20E-84
112393888	ATXN3	2.483	4.883	1.283376409	7.06E-121	1.70E-120
112393890	SLC24A4	0.05	0.106	1.300737072	0.000160695	0.001082743
112393897	GGT6	0.29	0.62	1.15784503	4.70E-07	2.93E-06
112393901	GTF2A1	1.616	4.536	1.605119738	4.10E-181	7.46E-181
112393908	KCNK13	0.03	0.103	1.845057589	0.000925229	0.006469514
112393909	GPR65	18.89	48.01	1.406533743	0	0
112393912	PTPN21	0.293	0.823	1.672679322	1.19E-34	5.20E-34
112393915	SPATA7	0.686	1.533	1.328266591	1.07E-18	5.50E-18
112393946	TRHDE	0.026	0.066	1.456015298	0.000128838	0.000864999
112393947	CPM	23.846	76.916	1.788979999	0	0
112393949	MDM1	0.406	1.193	1.672643035	1.20E-29	5.49E-29
112393950	UBE2G1	5.96	14.163	1.353124836	0	0
112393954	AMIGO2	0.293	0.85	1.578037835	4.84E-18	2.51E-17
112393957	LLPH	15.326	5.533	-1.649234553	1.15E-87	3.38E-87
112393959	SCIMP	0.88	1.793	1.206471894	3.61E-33	1.59E-32
112393968	BBS10	0.05	0.296	2.589254752	1.08E-14	5.87E-14
112393969	TEFM	0.3	0.636	1.093878135	5.59E-06	3.59E-05
112393990	FIGNL2	0.206	0.453	1.146059845	1.93E-08	1.17E-07
112393991	SCAF11	6.79	16.4	1.355751174	0	0
112393999	CERS5	7.64	15.41	1.086019734	3.86E-106	1.01E-105
112394004	PPFIA2	0.85	3.02	1.940197135	2.36E-189	4.11E-189
112394005	ACSS3	10.81	22.583	1.129781428	0	0
112394012	RNF41	4.436	11.553	1.418393203	6.75E-248	9.36E-248
112394015	TESPA1	7.756	18.486	1.31074048	2.74E-263	3.59E-263
112394016	ZFC3H1	2.906	6.783	1.294427511	3.91E-279	4.90E-279
112394017	THAP2	1.22	3.806	1.731400807	1.65E-137	3.64E-137
112394018	CPSF6	3.57	10.39	1.617446465	0	0
112394024	RTN4RL1	0.086	0.446	2.480901258	3.13E-14	1.71E-13
112394025	OSBPL8	3.843	17.563	2.194858286	0	0
112394026	ZDHHC17	2.263	7.386	1.799544777	7.64E-297	9.08E-297
112394030	INCA1	0.06	0.196	1.803237413	7.13E-05	0.00047388
112394031	R3HDM2	9.486	18.843	1.006705004	6.33E-276	7.99E-276
112394035	DIP2B	2.116	6.346	1.698329437	0	0
112394040	SP1	6.966	16.96	1.383658907	0	0
112394045	IRAK3	0.71	4.583	2.815390038	8.43E-151	1.75E-150
112394046	BAZ2A	8.313	20.4	1.353767521	0	0
112394047	ACVR1B	2.523	5.643	1.306004968	1.00E-80	3.08E-80
112394061	MON2	2.11	6.506	1.785144687	0	0
112394065	PRIM1	3.716	9.206	1.394472511	6.17E-77	1.94E-76
112394067	SMARCD1	10.48	19.866	1.013121078	4.16E-248	5.76E-248
112394072	CDK2	1.673	3.966	1.350604076	3.45E-56	1.25E-55
112394073	PTGES3	36.686	72.123	1.048881786	0	0
112394077	BCDIN3D	0.863	2.553	1.652231186	8.23E-35	3.58E-34
112394080	NAB2	3.62	8.076	1.221437534	5.92E-96	1.65E-95
112394082	CSAD	1.686	3.8	1.312141836	2.45E-52	9.16E-52
112394083	ZNF740	7.936	17.343	1.260858621	1.76E-292	2.12E-292
112394084	CS	19.066	37.433	1.073334869	0	0
112394091	SRR	0.86	2.093	1.355848145	3.70E-36	1.59E-35
112394095	METTL7A	10.15	30.343	1.548789621	1.43E-262	1.88E-262
112394097	STAT2	13.156	30.02	1.33215315	0	0
112394099	NF1	0.706	1.806	1.467510503	7.24E-143	1.56E-142
112394100	MDM2	10.933	34.856	1.759711104	0	0
112394101	SCN8A	0.446	1.44	1.639353587	2.00E-87	5.88E-87
112394102	FRS2	1.043	3.046	1.617968272	1.81E-140	3.94E-140
112394103	LEMD3	1.046	4.063	2.089372797	6.83E-206	1.12E-205
112394104	ARID2	1.146	4.696	2.137659432	4.48E-296	5.33E-296
112394115	PCED1B	5.79	12.413	1.344589355	6.36E-196	1.08E-195
112394116	LOC112394116	277.286	516.996	1.007316254	0	0
112394120	DNAJC14	8.013	15.59	1.073805803	1.06E-224	1.61E-224
112394121	EVI2B	145.213	284.833	1.036551628	0	0
112394122	MMP19	3.48	8.066	1.388199914	3.20E-114	8.03E-114
112394125	ORMDL2	21.676	42.683	1.026558508	2.79E-148	5.86E-148
112394137	ATF1	6.403	24.996	2.059864432	0	0
112394144	PSMD11	7.623	14.9	1.078682845	3.34E-93	9.45E-93
112394150	METTL25	0.056	0.3	2.523129494	5.39E-10	3.17E-09
112394153	SLC38A4	0.043	0.29	2.812636111	3.28E-14	1.80E-13
112394154	RAB5B	18.293	37.433	1.127231951	0	0
112394156	KRT78	0.3	0.733	1.233622877	9.28E-09	5.60E-08
112394157	TPH2	0.646	0.21	-1.947190441	1.70E-18	8.77E-18
112394165	RAB11FIP4	1.76	4.993	1.538305657	1.81E-234	2.65E-234
112394167	SUOX	3.57	7.99	1.288280766	5.10E-110	1.31E-109
112394168	IKZF4	0.623	1.54	1.461728949	4.83E-45	1.91E-44
112394169	ANO6	2.543	5.33	1.167389178	1.57E-166	3.05E-166
112394170	XPOT	2.25	5.763	1.580233414	1.12E-167	2.16E-167
112394173	SLC4A8	0.14	0.35	1.417260859	2.80E-13	1.55E-12
112394174	9-Mar	0.973	1.91	1.040073571	3.56E-17	1.87E-16
112394178	RND1	1.68	3.146	1.030763986	2.97E-21	1.48E-20
112394182	DAZAP2	119.97	265.03	1.229675575	0	0
112394185	ESYT1	23.126	52.323	1.341019311	0	0
112394189	SUZ12	1.17	3.263	1.573245763	1.51E-132	3.42E-132
112394194	ZNF641	0.846	2.45	1.642749413	2.22E-34	9.67E-34
112394197	NEMP1	0.453	1.606	1.982561112	1.25E-38	5.24E-38
112394198	CSRNP2	2.033	5.793	1.513493647	9.00E-166	1.75E-165
112394199	CRLF3	15.186	41.003	1.678833848	0	0
112394200	SLC11A2	0.51	1.6	1.759451594	5.41E-47	2.11E-46
112394201	LARP4	1.106	4.21	2.030924134	1.24E-185	2.21E-185
112394203	AVIL	0.543	1.223	1.277168601	1.83E-22	9.03E-22
112394204	TSFM	5.746	10.733	1.038605244	2.31E-54	8.50E-54
112394205	CTDSP2	22.176	52.3	1.306379707	0	0
112394208	CBX5	1.443	3.326	1.327016397	5.57E-44	2.23E-43
112394214	CAND1	2.176	6.363	1.655990329	1.44E-264	1.89E-264
112394218	ASIC1	0.023	0.09	2.260095088	0.000280002	0.001908979
112394227	PAN2	4.79	11.406	1.367500921	0	0
112394230	PIP4K2C	2.8	6.446	1.202909741	2.78E-89	8.06E-89
112394234	TFCP2	4.283	9.19	1.201051982	3.04E-167	5.87E-167
112394237	RAB21	3.426	8.76	1.42622851	4.55E-161	9.05E-161
112394242	SLC38A2	12.176	41.126	1.863479326	0	0
112394243	SLC38A1	1.256	4.806	2.000195232	0	0
112394247	SENP1	1.016	2.966	1.613590852	2.85E-179	5.21E-179
112394248	TBK1	1.616	4.443	1.546597774	5.94E-162	1.18E-161
112394254	KANSL2	5.173	10.23	1.059182394	2.08E-83	6.25E-83
112394261	MYRFL	0.17	0.633	1.8972538	1.72E-35	7.44E-35
112394267	ATXN7L3B	3.803	12.476	1.771442394	7.68E-74	2.45E-73
112394271	PFKM	0.466	0.926	1.093294993	4.25E-13	2.37E-12
112394274	NR4A1	3.116	7.553	1.319376026	7.95E-105	2.10E-104
112394275	GLS2	0.076	0.203	1.593518822	2.05E-06	1.30E-05
112394276	SPRYD4	4.376	8.35	1.009709401	5.99E-51	2.26E-50
112394279	E2F7	0.023	0.096	2.245595518	1.10E-05	7.14E-05
112394281	ASB8	9.33	19.51	1.168806885	9.21E-197	1.56E-196
112394287	ERBB3	0.02	0.056	1.477325804	0.000552071	0.00381553
112394293	ZBTB39	0.616	1.98	1.769547649	1.65E-111	4.21E-111
112394297	CCNT1	2.06	6.506	1.765064307	1.09E-152	2.25E-152
112394302	CCDC184	0.13	0.27	1.108091994	0.00011006	0.000736981
112394305	KIF5A	0.496	1.25	1.378819008	2.77E-48	1.07E-47
112394307	LIMA1	0.083	0.206	1.38562597	1.50E-06	9.48E-06
112394308	COL2A1	0.203	0.72	2.032403063	1.18E-41	4.83E-41
112394310	POU6F1	0.643	1.56	1.290104163	1.17E-37	4.94E-37
112394312	KMT2D	2.416	5.973	1.398077197	0	0
112394313	GNS	24.126	62.416	1.465285819	0	0
112394314	RASSF3	39.23	86.396	1.18879947	0	0
112394322	SLC16A7	6.343	14.61	1.272401204	4.03E-182	7.30E-182
112394331	TMEM19	1.15	3.23	1.587980638	4.93E-50	1.87E-49
112394333	NUP107	1.573	4.42	1.604049489	8.19E-101	2.21E-100
112394344	ESPL1	0.36	0.743	1.186533349	1.93E-25	9.21E-25
112394347	SLC35E3	1.726	4.75	1.592076847	4.13E-81	1.26E-80
112394348	GDF11	0.42	1.4	1.826321026	1.38E-14	7.48E-14
112394349	PPP1R12A	7.64	25.916	1.799450374	0	0
112394354	TBC1D30	0.156	0.536	1.810411446	4.14E-25	1.98E-24
112394357	LOC112394357	0.126	0.386	1.745521915	0.000282752	0.001928052
112394358	PTPRR	0.18	0.376	1.17520619	6.82E-06	4.39E-05
112394367	HELB	0.22	0.706	1.771994126	7.29E-32	3.26E-31
112394369	TMTC2	0.043	0.11	2.059182394	9.98E-08	6.14E-07
112394382	RACGAP1	1.8	4.43	1.455393848	2.85E-87	8.38E-87
112394392	MARS	7.583	13.903	1.035208332	5.58E-202	9.26E-202
112394402	CSRP2	0	0.11	3.982561112	0.000381334	0.0026155
112394427	SCARF1	0.356	1.42	2.08719316	4.15E-47	1.62E-46
112394470	SLC46A1	1.183	2.376	1.06291751	5.03E-29	2.31E-28
112394471	TMEM199	4.656	13.686	1.647131287	6.36E-197	1.08E-196
112394476	EFCAB5	0.21	1.446	1.860570588	5.34E-33	2.36E-32
112394478	NLK	1.26	3.13	1.35077582	9.42E-67	3.15E-66
112394479	UTP6	2.28	5.836	1.384198871	4.00E-105	1.06E-104
112394485	RPA1	5.783	16.186	1.604937321	2.84E-234	4.16E-234
112394490	CUNH17orf75	2.056	4.743	1.31759929	5.30E-85	1.58E-84
112394491	SHPK	0.58	1.286	1.22219848	1.41E-25	6.72E-25
112394496	TMEM97	11.973	28.016	1.297121763	1.15E-173	2.16E-173
112394498	TNFAIP1	1.573	4.703	1.730934379	8.63E-172	1.63E-171
112394506	MST1R	0.19	0.77	2.093445218	7.76E-40	3.21E-39
112394508	RPL23A	8711.693	4727.226	-1.100156758	0	0
112394511	DHX33	0.576	1.693	1.652192067	4.87E-59	1.73E-58
112394518	CPD	36.23	114.02	1.781466256	0	0
112394541	USP4	5.803	14.48	1.21328647	0	0
112394552	OPHN1	0.016	0.08	2.410654764	1.81E-06	1.15E-05
112394556	NRIP1	0.96	2.17	1.316162011	8.41E-131	1.91E-130
112394557	USP25	4.83	13.083	1.600421682	0	0
112394562	MMP8	0.48	1.046	1.293904058	2.44E-18	1.26E-17
112394567	LOC112394567	10.68	25.826	1.300817866	4.89E-249	6.73E-249
112394569	TENM1	0.006	0.043	2.771057007	2.54E-07	1.58E-06
112394570	SH2D1A	2.886	6.58	1.218628471	5.73E-28	2.66E-27
112394580	GTSE1	0.1	0.2	1.243021575	9.82E-05	0.000656273
112394581	TTC38	1.943	3.883	1.070617289	2.78E-40	1.15E-39
112394582	PPARA	0.14	0.433	1.899505373	9.79E-14	5.40E-13
112394583	TRMU	1.876	3.623	1.112970914	1.70E-58	6.05E-58
112394588	PANX2	0.09	0.293	1.638606711	9.90E-07	6.23E-06
112394589	SELENOO	11.016	21.576	1.147826923	0	0
112394590	MFSD14B	7.68	24.053	1.749185693	0	0
112394600	PLXNB2	1.806	3.846	1.491905085	1.98E-187	3.49E-187
112394602	PIM3	4.253	8.933	1.10967303	3.41E-71	1.10E-70
112394603	BRD1	2.46	7.136	1.698032989	0	0
112394605	CERK	4.663	9.12	1.091188731	2.20E-148	4.61E-148
112394606	GRAMD4	2.613	6.083	1.337317744	1.22E-170	2.32E-170
112394607	PKDREJ	0.03	0.063	1.28866424	0.000122948	0.000824615
112394609	SCUBE1	0.483	0.186	-1.24554496	4.04E-08	2.47E-07
112394611	LOC112394611	1.053	2.103	1.08872667	3.29E-13	1.83E-12
112394621	EP300	7.193	13.956	1.080603603	0	0
112394625	TCF20	3.11	9.043	1.5421944	0	0
112394626	RRP7A	1.776	4.11	1.294936837	1.23E-24	5.93E-24
112394632	RBM5	20.403	43.433	1.383251716	0	0
112394635	WBP2NL	0	0.18	4.982561112	1.20E-06	7.54E-06
112394640	PACSIN2	7.853	19.17	1.400734906	0	0
112394649	NUP50	9.34	18.006	1.040531501	0	0
112394652	SLC25A17	1.246	2.48	1.339000284	8.01E-62	2.78E-61
112394653	ZBED4	3.223	7.613	1.365300684	1.19E-254	1.61E-254
112394656	RABL2B	4.99	11.143	1.218384836	3.94E-166	7.64E-166
112394657	TEF	2.416	5.82	1.444806632	1.55E-123	3.67E-123
112394659	TOB2	3.966	12.233	1.756888558	0	0
112394662	ARFGAP3	5.36	11.45	1.194437766	2.84E-166	5.50E-166
112394663	ZC3H7B	2.723	5.56	1.127046756	1.93E-132	4.37E-132
112394668	LOC112394668	0.236	0.486	1.069103696	6.42E-13	3.58E-12
112394671	TNRC6B	3.12	6.743	1.375253043	0	0
112394672	QRICH1	8.02	15.866	1.08952488	6.61E-211	1.06E-210
112394673	LOC112394673	0.4	0.096	-2.226892253	1.30E-07	7.98E-07
112394675	SAMM50	4.876	9.85	1.104098925	8.11E-70	2.65E-69
112394676	MIOX	0.576	0.316	-1.254478085	2.72E-05	0.00017809
112394684	RTL6	0.246	0.66	1.539431306	1.07E-24	5.16E-24
112394685	MIEF1	6.986	15.48	1.139664339	1.43E-223	2.18E-223
112394687	ADSL	7.873	15.12	1.040267753	6.51E-87	1.92E-86
112394690	NDUFA6	101.01	38.036	-1.685125675	0	0
112394695	LOC112394695	2.083	4.216	1.094055935	3.64E-55	1.33E-54
112394699	L3MBTL2	2.37	4.673	1.040681904	4.60E-40	1.90E-39
112394701	BIK	1.16	2.07	1.026746039	4.47E-31	2.01E-30
112394707	XPNPEP3	0.97	3.19	1.595895585	1.51E-126	3.52E-126
112394709	MCAT	2.113	4.386	1.061441901	7.46E-25	3.58E-24
112394737	CENPM	1.876	0.346	-2.338942598	1.86E-49	7.09E-49
112394748	ERAP1	4.176	12.686	1.606669205	0	0
112394750	CAST	16.31	37.45	1.285943511	0	0
112394755	ERAP2	1.463	4.196	1.641294546	1.77E-149	3.69E-149
112394756	RIOK2	2.566	7.996	1.746115739	1.87E-123	4.46E-123
112394765	ADAM17	4.093	8.983	1.222745573	2.19E-175	4.09E-175
112394766	IAH1	2.133	3.746	1.210283038	3.11E-56	1.13E-55
112394767	KIDINS220	5.16	14.196	1.557643455	0	0
112394771	ROCK2	1.463	3.836	1.521719923	1.60E-190	2.77E-190
112394775	LPIN1	2.606	6.48	1.452246008	6.17E-225	9.38E-225
112394782	TAF1B	3.006	7.14	1.301403352	2.14E-77	6.69E-77
112394791	LOC112394791	0.003	0.046	3.845057589	9.29E-06	6.01E-05
112394792	GRHL1	0.05	0.123	1.260095088	0.00016861	0.001137508
112394793	YWHAQ	29.406	65.28	1.221272795	0	0
112394794	CMPK2	4.503	10.153	1.29883976	7.31E-144	1.56E-143
112394798	KLF11	0.956	2.18	1.27782268	3.44E-46	1.35E-45
112394800	CPSF3	7.946	14.14	1.072379911	1.78E-98	4.86E-98
112394804	NOL10	1.99	4.066	1.116122922	2.12E-50	8.01E-50
112394807	ARIH2OS	0.066	0.276	2.17380229	1.10E-06	6.92E-06
112394808	ID2	12.05	33.163	1.548823762	2.28E-287	2.79E-287
112394818	NUMB	13.72	29.453	1.214043704	0	0
112394819	LOC112394819	0.156	0.61	1.967914336	1.36E-06	8.58E-06
112394822	MLH3	0.866	1.806	1.186846106	9.72E-43	3.92E-42
112394823	ZC2HC1C	0.133	0.533	2.213444995	6.07E-17	3.19E-16
112394825	KLHDC8B	0.13	0.276	1.134564206	0.000247995	0.00168652
112394826	ACYP1	1.296	3.643	1.745521915	1.38E-27	6.43E-27
112394827	ADCK1	0.95	1.966	1.309062938	2.33E-86	6.88E-86
112394829	ELMSAN1	3.79	11.966	1.781995321	0	0
112394830	CAMKV	0.306	1.146	1.883876838	1.31E-30	5.91E-30
112394832	ISCA2	0.95	2.08	1.218673637	1.53E-54	5.63E-54
112394834	GPATCH2L	3.44	7.25	1.164955739	1.07E-211	1.70E-211
112394835	YLPM1	5.57	7.346	1.056647301	1.88E-156	3.80E-156
112394837	PSEN1	12.15	24.87	1.143217666	0	0
112394838	FLVCR2	0.66	1.756	1.495281509	2.23E-42	9.03E-42
112394843	TTLL5	0.786	1.836	1.365037235	2.95E-54	1.09E-53
112394845	FAM161B	1.953	4.18	1.152320128	8.51E-57	3.07E-56
112394856	LOC112394856	0.673	0.296	-1.292445935	3.64E-05	0.0002397
112394858	DAG1	1.26	2.51	1.111795963	1.14E-46	4.47E-46
112394860	ABCD4	6.806	15.59	1.242682308	4.18E-205	6.84E-205
112394865	NRXN3	0.033	0.166	2.440667334	3.57E-10	2.09E-09
112394867	NEK9	2.353	5.013	1.214273129	7.62E-189	1.33E-188
112394868	TRAIP	0.156	0.36	1.218274912	3.33E-05	0.00021933
112394869	AREL1	7.126	17.453	1.441419101	0	0
112394870	POMT2	4.126	8.22	1.218222923	2.44E-163	4.79E-163
112394872	TMED10	19.166	42.566	1.254054352	0	0
112394875	SAMD15	0.18	0.386	1.161729958	7.15E-08	4.39E-07
112394877	TMED8	5.956	10.556	1.314495856	1.27E-265	1.66E-265
112394878	LOC112394878	0.023	0.153	2.745521915	6.37E-06	4.10E-05
112394886	DNAL1	0.2	0.693	1.982561112	3.52E-10	2.06E-09
112394887	LIN52	1.596	4.5	1.609692432	1.68E-82	5.08E-82
112394890	NOXRED1	0.023	0.093	2.186094506	0.000441203	0.003035191
112394891	ISM2	0.163	0.323	1.070617289	6.44E-05	0.000427591
112394892	LOC112394892	0.163	0.52	1.700667679	4.05E-16	2.16E-15
112394893	LOC112394893	0.15	0.306	1.092466453	0.000601567	0.004163795
112394896	PAPLN	0.053	0.103	1.133182975	0.000188299	0.001273563
112394898	PROX2	0.06	0.21	1.911400083	6.86E-10	4.04E-09
112394899	HEATR4	0.033	0.103	1.610592335	0.000184594	0.001247981
112394900	RIOX1	0.79	1.8	1.295500424	6.08E-29	2.80E-28
112394904	ESRRB	0.003	0.043	3.982561112	3.26E-06	2.08E-05
112394908	ACOT6	0.306	0.893	1.57750114	9.01E-13	5.04E-12
112394910	IRF2BPL	8.79	18.636	1.170780742	7.73E-254	1.05E-253
112394911	CIPC	5.023	8.696	1.112836468	7.87E-123	1.87E-122
112394915	PNMA1	6.366	15.036	1.331689172	1.31E-212	2.08E-212
112394928	ALDH6A1	0.563	1.253	1.234559996	1.81E-27	8.47E-27
112394929	COQ6	6.633	12.686	1.004526444	1.63E-66	5.45E-66
112394930	ENTPD5	1.086	2.826	1.43556812	2.66E-100	7.22E-100
112394941	AGBL3	0.623	1.94	1.8118144	1.66E-52	6.20E-52
112394942	CNOT4	4.763	10.536	1.209331974	4.79E-159	9.59E-159
112394949	MKLN1	2.093	5.056	1.300980147	9.66E-229	1.45E-228
112394951	SLC13A4	0.19	0.453	1.257064279	3.02E-13	1.68E-12
112394953	MTPN	41.58	98.006	1.331892645	0	0
112394954	SLC35B4	1.226	2.88	1.269602174	2.93E-59	1.04E-58
112394956	LRGUK	0.19	0.356	1.130287741	2.18E-07	1.35E-06
112394957	PLXNA4	0.046	0.08	1.364431748	0.000196749	0.001331726
112394970	LOC112394970	2.313	6.223	1.516516671	2.31E-42	9.35E-42
112394975	BPGM	185.91	81.586	-1.402641464	0	0
112394977	NUP205	0.946	2.293	1.380654012	2.99E-86	8.84E-86
112394988	MAP3K15	2.34	5.753	1.438972504	3.00E-181	5.44E-181
112394989	PDHA1	5.143	10.593	1.087163374	3.73E-174	6.98E-174
112394992	SH3KBP1	45.63	87.616	1.054283258	0	0
112394994	UGGT1	5.763	11.793	1.160082127	0	0
112394996	MAP3K2	1.646	3.9	1.344827829	7.10E-242	1.01E-241
112395000	SFT2D3	2.406	6.36	1.448265798	1.09E-97	3.00E-97
112395002	AMMECR1L	1.73	4.113	1.38629373	1.03E-117	2.52E-117
112395005	GYPC	588.603	335.266	-1.015638105	0	0
112395006	SAP130	3.233	7.35	1.181084353	7.22E-134	1.62E-133
112395008	ERCC3	5.11	10.026	1.058314433	1.22E-106	3.20E-106
112395026	KLHL9	3.44	12.873	1.999943191	0	0
112395033	LOC112395033	0.096	0.35	1.883876838	0.000241728	0.001643114
112395035	MTAP	0.953	2.883	1.715148266	1.85E-50	7.01E-50
112395036	PTPN12	13.346	38.3	1.628371489	0	0
112395039	NAPEPLD	0.983	2.823	1.598456296	8.66E-101	2.34E-100
112395040	FAM107B	30.97	57.28	1.026467246	0	0
112395041	ARMC10	5.623	13.72	1.364213879	1.18E-209	1.90E-209
112395042	RSBN1L	3.096	9.19	1.669304389	0	0
112395048	GNAI1	0.75	3.313	2.169070001	6.63E-106	1.74E-105
112395051	PHTF2	0.32	1.113	1.823995973	1.79E-56	6.47E-56
112395054	SLC26A5	0.153	0.7	2.291313819	5.98E-49	2.29E-48
112395056	PMPCB	5.493	12.89	1.312027723	7.46E-144	1.60E-143
112395058	GSAP	4.633	14.07	1.692941365	0	0
112395059	FGL2	45.26	180.01	2.152585651	0	0
112395061	CCDC146	0.983	2.536	1.635558405	4.95E-127	1.15E-126
112395065	LAMP2	22.98	74.376	1.798153492	0	0
112395066	TMEM255A	0.093	0.283	1.713813055	5.20E-10	3.05E-09
112395068	ZBTB33	1.616	6.94	2.205470305	0	0
112395069	CUL4B	1.98	6.84	1.903652378	1.06E-234	1.56E-234
112395072	C1GALT1C1	1.363	2.713	1.066572725	8.30E-22	4.12E-21
112395080	NUP62CL	0.713	3.673	2.271150276	1.00E-57	3.59E-57
112395089	LOC112395089	0.083	0.236	1.796147988	0.000190026	0.001285681
112395099	MAP10	0.13	0.31	1.435073317	2.06E-10	1.20E-09
112395101	PCNX2	0.01	0.036	2.059182394	6.36E-05	0.000421664
112395104	MAP3K21	0.08	0.25	1.811374462	2.20E-12	1.24E-11
112395105	KCNK1	0.253	1.123	2.199834563	7.28E-24	3.53E-23
112395107	OXSM	0.99	2.013	1.091556627	3.84E-15	2.07E-14
112395110	NGLY1	3.59	7.313	1.130844646	2.78E-84	8.33E-84
112395121	AAK1	2.473	5.21	1.531336639	1.24E-307	1.43E-307
112395126	GFPT1	0.433	1.633	1.693485201	7.85E-71	2.55E-70
112395141	RGS18	38.043	62.356	1.10489656	0	0
112395143	TROVE2	2.203	6.243	1.287939301	7.09E-199	1.19E-198
112395152	CDC73	0.943	2.906	1.725708661	4.90E-137	1.09E-136
112395173	BRWD3	0.8	2.273	1.558139859	1.52E-166	2.94E-166
112395174	HSPA14	5.1	13.163	1.487675037	1.02E-297	1.21E-297
112395180	FBXO38	5.25	12.73	1.330484416	0	0
112395181	PPARGC1B	2.146	4.956	1.507113562	0	0
112395183	AFAP1L1	0.03	0.006	-2.351339624	0.00077766	0.00541858
112395188	SLC26A2	0.46	2.156	2.359630761	9.42E-124	2.23E-123
112395190	LOC112395190	165.703	43.35	-1.997675029	0	0
112395192	GRPEL2	2.503	6.253	1.413876048	6.19E-138	1.37E-137
112395200	ADRB2	1.04	5.443	2.466234559	1.50E-126	3.50E-126
112395208	HMGXB3	3.19	6.33	1.097017948	8.33E-132	1.89E-131
112395210	ARHGEF37	0.506	1.583	1.851993636	2.69E-36	1.15E-35
112395213	CSNK1A1	13.27	34.266	1.405499501	0	0
112395221	CREB1	3.356	8.99	1.542950935	0	0
112395223	INO80D	0.603	1.613	1.470399424	2.29E-147	4.84E-147
112395226	KLF7	4.453	10.883	1.298110491	0	0
112395227	PLEKHM3	2.39	6.023	1.614151455	0	0
112395229	PIKFYVE	1.47	5.9	2.135268217	0	0
112395231	NDUFS1	8.636	21.316	1.412507783	0	0
112395233	BMPR2	1.35	3.626	1.52277723	1.39E-253	1.88E-253
112395234	LOC112395234	0.326	1.153	1.92167887	3.02E-07	1.88E-06
112395239	FZD5	0.02	0.12	2.745521915	6.37E-06	4.10E-05
112395240	KANSL1L	4.596	11.696	1.335958226	0	0
112395241	NBEAL1	0.15	0.636	2.149426822	1.33E-107	3.46E-107
112395244	LOC112395244	0.116	0.52	2.265135705	9.21E-73	2.96E-72
112395245	CTLA4	1.53	3.66	1.293904058	2.82E-34	1.23E-33
112395246	ABI2	1.916	3.973	1.078063199	7.73E-59	2.75E-58
112395248	NRP2	0.26	0.496	1.103791857	6.34E-15	3.43E-14
112395251	FAM117B	3.016	6.453	1.230168591	2.15E-155	4.37E-155
112395253	GPR1	0.55	1.893	1.766303477	1.71E-25	8.17E-25
112395261	CARF	0.293	0.76	1.360479156	5.00E-15	2.70E-14
112395262	WDR12	2.15	3.946	1.029883162	5.16E-27	2.42E-26
112395263	CCNYL1	1.86	3.7	1.048973199	3.83E-55	1.40E-54
112395270	IDH1	2.26	5.38	1.415612666	6.21E-78	1.94E-77
112395273	FASTKD2	0.88	2.006	1.278748771	1.02E-25	4.85E-25
112395274	BPHL	8.763	17.01	1.174269071	3.29E-129	7.56E-129
112395275	CD28	3.94	14.413	1.930991256	0	0
112395278	RPE	2.363	7.003	1.890213339	1.63E-102	4.35E-102
112395280	MAP2	0.006	0.036	2.260095088	0.000280002	0.001908979
112395284	ICOS	7.21	20.913	1.600108533	0	0
112395285	ICA1L	0.293	0.813	1.591609232	2.73E-12	1.54E-11
112395296	SPG11	3.016	7.936	1.485491594	0	0
112395298	TRA2A	10.416	21.526	1.146320048	3.63E-178	6.68E-178
112395300	FAM126A	1.686	6.156	1.931214232	9.08E-239	1.31E-238
112395304	SNX13	1.18	5.416	2.286347898	0	0
112395306	DMTF1	4.323	10.93	1.397231019	0	0
112395311	CDCA7L	8.65	18.836	1.197671612	5.02E-207	8.14E-207
112395315	HDAC9	0.763	2.763	1.983653649	9.85E-120	2.38E-119
112395321	RIPK1	13.286	27.96	1.169100998	0	0
112395329	IGF2BP3	0.11	0.22	1.04669145	2.17E-05	0.000141999
112395337	SP4	1.34	5.99	2.245595518	0	0
112395341	CROT	3.143	7.333	1.28785688	1.44E-121	3.47E-121
112395344	KLHL7	1.973	5.29	1.496008822	1.86E-106	4.87E-106
112395348	SLC25A40	1.916	4.54	1.316488999	9.31E-61	3.26E-60
112395355	CCDC126	0.89	3.656	2.103460546	7.58E-92	2.16E-91
112395360	TOMM7	16.223	7.806	-1.129809801	2.92E-28	1.35E-27
112395379	CAGE1	0.036	0.09	1.573755567	0.000489464	0.003374459
112395385	PPT2	25.786	49.613	1.016985034	3.66E-286	4.50E-286
112395391	RPP40	4.153	8.533	1.148520063	8.25E-91	2.37E-90
112395395	SUV39H2	0.1	0.526	2.470662074	1.26E-08	7.62E-08
112395396	LOC112395396	1.13	2.043	1.054461701	4.67E-50	1.77E-49
112395420	CUNH6orf136	7.48	14.5	1.012454446	1.58E-62	5.44E-62
112395421	TNF	0.686	3.19	2.208419053	1.46E-55	5.34E-55
112395424	LTA	0.936	1.786	1.1640484	2.13E-17	1.11E-16
112395427	LOC112395427	3.103	6.146	1.046914656	8.12E-58	2.92E-57
112395429	NEU1	1.71	4.216	1.351837657	1.13E-56	4.07E-56
112395435	TNXB	4.263	7.41	1.019290117	0	0
112395447	ABHD16A	15.84	32.65	1.081972316	2.28E-241	3.26E-241
112395457	BMP6	0.353	0.716	1.171657123	4.60E-07	2.87E-06
112395459	LOC112395459	679.16	1296.826	1.060477603	0	0
112395462	SSR1	16.76	44.006	1.441975071	0	0
112395470	NCR3	5.046	1.746	-1.408157756	1.97E-27	9.20E-27
112395471	RREB1	2.62	5.676	1.205219542	5.00E-206	8.16E-206
112395486	NDUFS5	30.876	15.986	-1.154407188	1.19E-62	4.09E-62
112395489	MACF1	4.123	8.62	1.115656019	0	0
112395491	KIAA0754	0.01	0.04	2.186094506	0.000441203	0.003035191
112395493	KIAA0319L	4.496	8.606	1.032195725	1.60E-143	3.43E-143
112395505	LOC112395505	0	0.11	4.122447287	0.000208711	0.001413882
112395508	SEPHS1	2.1	4.783	1.318610315	3.47E-86	1.03E-85
112395513	LOC112395513	0.126	0.376	1.572259857	0.000965868	0.006760839
112395515	AGO4	8.03	19.603	1.543089928	0	0
112395520	SNRNP48	3.72	7.663	1.280179961	4.96E-87	1.46E-86
112395523	AGO1	0.966	3.513	1.979903725	1.54E-122	3.69E-122
112395524	RLF	1.996	4.783	1.362519829	1.33E-165	2.58E-165
112395531	RHBDL2	2.553	1.466	-1.200702073	1.85E-24	8.91E-24
112395533	MYCBP	13.053	26.706	1.076339515	7.89E-157	1.59E-156
112395535	AKIRIN1	6.156	14.156	1.268271915	1.61E-265	2.10E-265
112395548	AGO3	0.086	0.493	2.587899749	8.94E-53	3.33E-52
112395550	HPCAL4	0.036	0.156	2.166985683	0.000107687	0.000720721
112395551	CUNH1orf216	1.596	3.226	1.133302557	3.29E-27	1.54E-26
112395552	INPP5B	7.753	19.156	1.43978725	0	0
112395554	RSPO1	0.63	1.723	1.648660376	1.23E-25	5.83E-25
112395557	RRAGC	5.646	14.463	1.466255549	3.65E-246	5.10E-246
112395559	ZMYM4	0.713	1.486	1.204263363	4.70E-51	1.77E-50
112395569	CUNH1orf109	2.466	6.886	1.574604675	2.43E-232	3.60E-232
112395570	FHL3	16.393	32.343	1.140958915	0	0
112395575	ZMPSTE24	2.39	6.516	1.504460282	1.97E-127	4.58E-127
112395578	PPT1	16.606	33.243	1.105010057	0	0
112395587	UTP11	4.163	9.453	1.241038488	7.10E-68	2.35E-67
112395590	MTF1	4.33	10.68	1.417498899	0	0
112395592	MANEAL	0.326	0.696	1.181340976	4.95E-15	2.67E-14
112395595	SNIP1	2.213	7.506	1.868129665	1.09E-167	2.10E-167
112395606	CEP78	0.19	0.566	1.60744258	1.65E-13	9.11E-13
112395611	LOC112395611	6.31	13.106	1.154920565	0	0
112395612	GCNT1	1.486	4.636	1.771485934	1.33E-194	2.26E-194
112395614	LOC112395614	0.476	1.11	1.350563152	1.54E-44	6.11E-44
112395617	TLE4	5.5	15.89	1.629098806	0	0
112395620	CARNMT1	2.396	4.05	1.249434731	5.14E-76	1.62E-75
112395621	NMRK1	1.556	3.386	1.208869144	2.20E-41	9.02E-41
112395623	ITPKB	7.69	17.476	1.275812532	0	0
112395626	CEMIP2	3.21	12.52	2.060487348	0	0
112395627	VPS13A	1.726	3.656	1.385819473	2.65E-204	4.35E-204
112395632	SMC5	1.833	4.993	1.540030025	1.39E-200	2.32E-200
112395633	PTAR1	0.39	1.396	1.905139454	1.83E-134	4.11E-134
112395637	LOC112395637	0.296	0.913	1.799969699	3.22E-12	1.82E-11
112395642	LOC112395642	0.02	0.153	3.182638948	1.88E-23	9.15E-23
112395652	PCSK5	0.273	0.67	1.414423234	4.44E-15	2.40E-14
112395657	TRPM6	0.033	0.073	1.278016996	9.40E-05	0.000627995
112395661	ALDH1A1	5.286	10.63	1.067016051	2.08E-51	7.81E-51
112395666	ABHD17B	0.906	3.66	2.100143241	2.85E-106	7.47E-106
112395667	RFK	2.243	5.956	1.480589949	6.20E-97	1.72E-96
112395668	LOC112395668	3.95	9.453	1.343490544	9.25E-116	2.30E-115
112395669	APBA1	0.046	0.29	2.830558019	8.76E-16	4.69E-15
112395685	TRAM1	28.096	72.93	1.460809809	0	0
112395686	CUNH8orf34	0.076	0.24	1.693054495	0.000418589	0.002876281
112395690	NCOA2	3.11	8.876	1.52722436	0	0
112395691	MSC	2.873	10.643	1.940140134	1.38E-191	2.38E-191
112395693	AHCTF1	1.66	5.526	1.76922818	0	0
112395697	LACTB2	1.693	3.683	1.219823571	9.59E-28	4.47E-27
112395705	DEPP1	0.32	1.17	2.049198305	1.55E-42	6.29E-42
112395708	PARG	1.363	3.276	1.370729565	9.72E-79	3.02E-78
112395712	ZNF485	0.02	0.103	2.330484416	0.000177	0.001195327
112395715	IPMK	1.303	5.993	2.312881769	0	0
112395717	ERCC6	0.946	2.296	1.325947635	2.11E-97	5.82E-97
112395723	MAPK8	0.686	2.096	1.714641357	1.05E-68	3.45E-68
112395728	VSTM4	0.313	1.023	1.798136541	2.65E-21	1.32E-20
112395736	PARP1	4.646	8.713	1.018302361	5.03E-118	1.23E-117
112395738	LOC112395738	13.59	27.46	1.144592742	0	0
112395741	SCCPDH	3.733	7.826	1.153483897	7.63E-66	2.57E-65
112395743	TFAM	3.19	11.61	1.943627776	0	0
112395746	ZNF22	7.836	22.143	1.632285156	2.62E-167	5.05E-167
112395747	LOC112395747	2.876	6.97	1.330221724	5.25E-155	1.07E-154
112395753	ALOX5	66.83	120.583	1.034473353	0	0
112395755	DRGX	0.04	0.206	2.610592335	0.000273858	0.00186584
112395770	PAXIP1	1.643	4.06	1.502261746	2.43E-93	6.87E-93
112395771	COQ8A	2.853	6.023	1.149777897	5.14E-78	1.60E-77
112395773	KMT2C	2.68	8.693	1.825606457	0	0
112395774	LOC112395774	0.066	0.14	1.226009875	1.41E-05	9.16E-05
112395775	LMBR1	1.39	2.853	1.23664803	1.00E-60	3.52E-60
112395782	NOM1	1.65	4.22	1.381769438	5.41E-102	1.45E-101
112395790	GALNT11	4.126	9.946	1.336582271	5.59E-134	1.26E-133
112395792	UBE3C	4.493	10.216	1.28775717	1.16E-259	1.53E-259
112395795	RBM33	4.476	14.66	1.78249694	0	0
112395797	DPP6	0.02	0.08	1.901641117	0.000225542	0.001531378
112395798	XRCC2	0.05	0.183	1.982561112	0.00039778	0.00273125
112395805	GPATCH2	1.056	2.89	1.682697702	2.50E-76	7.87E-76
112395814	PARS2	0.343	0.736	1.193424048	6.11E-15	3.30E-14
112395815	STIL	0.23	0.443	1.024323637	2.06E-08	1.25E-07
112395823	CC2D1B	7.55	19.136	1.231299793	0	0
112395827	ZFYVE9	0.6	1.373	1.336038783	1.24E-40	5.11E-40
112395828	USP24	3.236	7.086	1.362723699	0	0
112395830	LOC112395830	1.28	2.836	1.189915762	3.25E-80	1.00E-79
112395840	LRP8	0.673	1.173	1.108091994	2.97E-10	1.73E-09
112395844	PCSK9	0.473	0.916	1.117137134	1.35E-14	7.35E-14
112395846	CPT2	3.093	6.43	1.152728522	1.88E-69	6.15E-69
112395850	LOC112395850	0.993	0.08	-4.005249479	5.07E-40	2.10E-39
112395851	ZCCHC11	2.63	7.623	1.646135788	0	0
112395853	EPS15	6.753	15.376	1.301793394	0	0
112395862	FOXD2	0.556	1.266	1.28866424	1.74E-19	8.87E-19
112395864	ZYG11B	0.99	3.356	1.863323298	1.59E-216	2.50E-216
112395872	LOC112395872	0.226	0.46	1.087914113	8.43E-05	0.000562144
112395876	ACOT11	0.983	2.186	1.392640892	1.02E-33	4.46E-33
112395878	BTF3L4	1.823	3.76	1.091918114	5.09E-35	2.21E-34
112395879	SCP2	8.396	18.186	1.18365179	8.15E-224	1.25E-223
112395890	TMEM59	63.513	138.733	1.137586961	0	0
112395891	TCEANC2	6.873	15.463	1.31308137	5.80E-144	1.24E-143
112395892	PRPF38A	3.503	8.7	1.38015084	9.50E-142	2.07E-141
112395894	CDKL5	0.816	2.69	1.827867827	1.34E-234	1.97E-234
112395895	NRDC	9.493	22.293	1.322234067	0	0
112395901	TTC4	2.173	5.136	1.318377813	4.69E-64	1.60E-63
112395905	NDC1	0.27	1.213	2.249311412	6.76E-35	2.93E-34
112395908	CMPK1	4.496	11.98	1.48696983	1.66E-142	3.58E-142
112395910	ORC1	2.036	4.69	1.271703222	2.20E-74	6.98E-74
112395915	LRRC42	2.336	4.71	1.033798212	3.10E-27	1.45E-26
112395936	HECA	11.456	37.383	1.794747225	0	0
112395938	HIVEP2	1.126	3.18	1.508195375	6.30E-206	1.03E-205
112395941	REPS1	9.236	21.086	1.251004555	1.92E-273	2.44E-273
112395942	ADGRG6	0.976	2.5	1.559208345	2.24E-123	5.34E-123
112395944	TXLNB	0.63	1.233	1.156496626	2.70E-18	1.39E-17
112395945	VTA1	5.253	13.366	1.422762535	2.17E-156	4.40E-156
112395947	CITED2	26.206	62.366	1.321772682	0	0
112395952	NHSL1	0.106	0.263	1.4249491	2.87E-14	1.57E-13
112395953	HEBP2	4.656	10.223	1.106755547	6.18E-43	2.49E-42
112395962	LOC112395962	0.043	0.166	2.036818391	0.000249683	0.001698279
112395967	RPS6KA3	2.073	4.406	1.201906604	7.48E-161	1.49E-160
112395969	MBTPS2	1.44	4.896	1.330478093	9.60E-117	2.36E-116
112395971	BCLAF3	1.573	4.563	1.63191594	2.85E-119	6.92E-119
112395975	EIF1AX	2.856	8.686	1.637856675	2.91E-46	1.14E-45
112395976	CNKSR2	0.003	0.03	3.223569212	0.000368121	0.002523189
112395978	SMS	13.91	28.376	1.087612792	1.61E-166	3.11E-166
112395980	LOC112395980	2.673	5.863	1.235685058	7.11E-37	3.03E-36
112395986	MAP7D2	0.036	0.143	1.946340924	2.02E-07	1.25E-06
112395998	FAM241A	3.206	11.593	1.932648425	0	0
112396000	ALPK1	8.94	19.433	1.36236302	0	0
112396002	TIFA	4.916	17.693	1.961548094	2.91E-303	3.40E-303
112396003	ZGRF1	0.05	0.18	1.971589995	5.84E-14	3.21E-13
112396006	AP1AR	1.616	6.54	2.090221318	1.44E-101	3.87E-101
112396007	LOC112396007	1.52	4.043	1.616449503	4.36E-172	8.22E-172
112396027	EXOC6	5.88	15.813	1.493915969	0	0
112396028	MYOF	4.12	7.926	1.221550044	0	0
112396031	PLCE1	0.06	0.25	2.108091994	1.52E-25	7.25E-25
112396032	NOC3L	1.38	3.41	1.339725657	4.63E-54	1.71E-53
112396033	PCGF5	2.473	7.36	1.901247529	0	0
112396034	HTR7	2.076	5.573	1.578675485	2.58E-146	5.48E-146
112396037	BTAF1	1.733	4.88	1.619477214	8.20E-265	1.07E-264
112396038	IDE	2.61	6.55	1.425869053	4.44E-287	5.44E-287
112396039	LOC112396039	0.116	0.3	1.430020089	2.42E-07	1.50E-06
112396043	5-Mar	2.71	6.39	1.326570782	4.36E-140	9.54E-140
112396047	TBC1D12	0.363	0.806	1.189392097	2.62E-05	0.000171907
112396049	CPEB3	0.16	0.756	2.325845521	7.81E-70	2.55E-69
112396050	TNKS2	3.16	9.763	1.74813604	0	0
112396051	LOC112396051	3.716	9.77	1.557169767	0	0
112396052	HECTD2	0.02	0.133	2.715774572	1.21E-10	7.02E-10
112396055	PDE6C	0.083	0.263	1.684592916	1.68E-14	9.14E-14
112396059	SLC35G1	0.9	3.063	1.87498492	9.08E-99	2.48E-98
112396060	HHEX	10.24	32.196	1.766630942	0	0
112396061	RPP30	3.263	9.276	1.568453484	4.05E-77	1.27E-76
112396062	KIF11	0.463	1.376	1.689988192	7.98E-53	2.97E-52
112396074	ENOX2	1.033	2.803	1.544566664	1.73E-87	5.09E-87
112396076	LOC112396076	3.216	6.536	1.260095088	1.89E-84	5.66E-84
112396079	LOC112396079	3.68	9.166	1.342654886	4.14E-28	1.92E-27
112396083	PLEKHD1	0.09	0.193	1.108091994	6.37E-05	0.000422635
112396088	LOC112396088	0.086	0.27	1.771057007	5.30E-14	2.91E-13
112396089	MED6	3.023	5.603	1.566806746	6.71E-67	2.24E-66
112396090	SUSD6	13.69	38.84	1.608043962	0	0
112396091	SLC39A9	4.303	10	1.308183885	6.20E-292	7.49E-292
112396092	PCNX1	10.63	19.31	1.423061369	0	0
112396094	SYNJ2BP	3.256	7.153	1.156839683	1.30E-164	2.53E-164
112396097	MBNL2	1.573	3.706	1.581698945	1.05E-98	2.85E-98
112396099	ZFP36L1	24.756	58.76	1.335085306	0	0
112396104	LOC112396104	0.076	0.236	1.678407719	1.02E-05	6.59E-05
112396107	SRSF5	41.883	82.743	1.055371385	0	0
112396109	EXD2	0.446	0.983	1.242542194	2.11E-34	9.20E-34
112396115	SMOC1	0.316	0.733	1.250314067	1.46E-13	8.10E-13
112396116	RAP2A	3.293	7.13	1.255590885	1.89E-124	4.47E-124
112396130	PAM	12.216	30.513	1.439165978	0	0
112396132	PPIP5K2	2.133	9.023	2.194731314	0	0
112396133	LOC112396133	11.91	34.733	1.649288044	0	0
112396135	SLCO4C1	0.93	5.06	2.51655684	1.73E-158	3.48E-158
112396136	ST8SIA4	6.07	15.713	1.445470273	0	0
112396138	FAM174A	2.473	7.67	1.831185414	4.65E-85	1.39E-84
112396145	CUNH5orf30	0.953	2.546	1.517362551	2.93E-48	1.13E-47
112396151	PKHD1L1	0.103	0.043	-1.336692848	3.09E-09	1.84E-08
112396157	SYBU	0.773	1.916	1.322734916	3.72E-30	1.69E-29
112396159	UBAC2	12.343	25.6	1.117359663	2.32E-281	2.89E-281
112396160	NUDCD1	0.77	2.09	1.48826523	9.19E-44	3.68E-43
112396164	LOC112396164	0.23	0.906	1.901641117	0.000225542	0.001531378
112396167	PSAP	176.496	373.21	1.185016586	0	0
112396168	DNAJB12	3.283	6.636	1.109290744	5.16E-93	1.46E-92
112396172	CHST3	0.446	1.376	1.714473479	1.12E-71	3.60E-71
112396176	SLC29A3	4.453	9.143	1.114755725	2.32E-109	5.97E-109
112396178	CUNH10orf105	0.303	1.326	2.295718998	3.87E-11	2.22E-10
112396192	DOCK9	0.99	3.43	1.8623922	8.69E-228	1.31E-227
112396197	LOC112396197	60.916	149.663	1.300738806	0	0
112396198	PRRC2C	6.623	14.02	1.178092833	0	0
112396200	SUCO	4.173	9.773	1.310174897	4.28E-285	5.29E-285
112396207	FMO4	1.39	2.896	1.211185487	1.04E-52	3.89E-52
112396211	VAMP4	3.226	8.43	1.359291264	6.20E-34	2.72E-33
112396229	PXMP2	1.693	3.763	1.239663188	7.99E-31	3.60E-30
112396230	GOLGA3	1.33	3.046	1.309860744	3.55E-133	8.02E-133
112396231	ANKLE2	4.593	11.25	1.393831439	5.77E-297	6.85E-297
112396233	TM9SF2	11.173	34.26	1.714053174	0	0
112396236	ZNF10	2.953	5.893	1.174645894	9.46E-97	2.62E-96
112396238	LOC112396238	2.803	5.456	1.101656417	4.09E-70	1.33E-69
112396240	ZNF605	0.47	1.413	1.672996843	2.84E-55	1.04E-54
112396241	ZNF891	0.063	0.34	2.453866831	2.12E-09	1.26E-08
112396245	EP400	3.18	6.33	1.091142845	0	0
112396250	MMP17	0.396	0.933	1.408136971	6.14E-15	3.32E-14
112396253	DRAM2	10.483	24.14	1.336932072	3.90E-268	5.04E-268
112396259	CHIA	0.106	0.553	2.693054495	4.21E-15	2.27E-14
112396271	PRSS57	0.153	0.483	1.593518822	5.60E-05	0.00037106
112396276	LOC112396276	0.083	0.286	1.828937923	1.90E-09	1.13E-08
112396277	DAZAP1	14.446	27.783	1.356638292	0	0
112396278	TMPRSS9	0.506	2.17	2.194559545	3.18E-230	4.75E-230
112396281	IPO5	4.656	10.38	1.241390867	1.80E-196	3.06E-196
112396283	S1PR4	22.2	44.053	1.069006285	0	0
112396288	PCCA	1.21	2.41	1.085758808	9.06E-26	4.31E-25
112396294	REXO1	4.693	10.173	1.193377182	4.14E-212	6.59E-212
112396299	DOT1L	2.83	5.706	1.092946525	4.21E-131	9.57E-131
112396301	MEX3D	0.87	3.026	1.886428023	5.36E-26	2.54E-25
112396302	APC2	0.38	1.303	1.848260021	2.25E-75	7.11E-75
112396304	EFNA2	0.56	2.573	2.229107395	2.83E-56	1.02E-55
112396306	MIDN	26.056	48.876	1.002062773	0	0
112396309	GRIN3B	0.01	0.043	2.523129494	0.000444904	0.003062937
112396311	ARID3A	10.403	23.973	1.313864087	3.42E-267	4.43E-267
112396312	LOC112396312	8.903	17.233	1.014211184	1.17E-55	4.27E-55
112396318	LOC112396318	0.436	1.086	1.412946576	8.75E-13	4.89E-12
112396320	BSG	454.76	225.683	-1.158726186	0	0
112396330	GNA11	4.5	8.703	1.008055993	3.48E-95	9.74E-95
112396331	LOC112396331	3.09	6.23	1.206071605	2.19E-118	5.35E-118
112396333	CELF5	0.1	0.29	1.523129494	0.000385256	0.002642841
112396337	PTBP1	30.416	64.23	1.152894065	0	0
112396338	TBXA2R	3.153	10.43	1.760283132	1.80E-138	3.96E-138
112396341	GIPC3	0.14	0.513	1.876766448	4.60E-06	2.95E-05
112396343	LOC112396343	0.49	1.04	1.141368149	1.64E-14	8.96E-14
112396353	TMTC4	0.83	1.77	1.148544038	2.20E-28	1.02E-27
112396362	ZNF77	0.146	0.343	1.362664822	8.58E-06	5.54E-05
112396366	ADAMTSL5	0.29	0.563	1.048590983	1.66E-05	0.000107974
112396369	LINGO3	3.55	8.37	1.323584469	1.49E-178	2.74E-178
112396378	LOC112396378	8.12	2.75	-1.815374157	6.14E-65	2.08E-64
112396382	AZU1	0.246	0.01	-4.061833007	2.91E-05	0.000191015
112396386	SBNO2	28.81	60.823	1.149726157	0	0
112396388	TJP3	0.243	0.546	1.254640658	2.01E-10	1.17E-09
112396390	FMR1	2.583	8.126	1.813181177	0	0
112396403	GADD45B	11.876	23.236	1.023334376	5.75E-106	1.51E-105
112396412	HS6ST2	1.536	4.836	1.821588573	7.78E-186	1.38E-185
112396420	LOC112396420	0.28	0.826	1.610592335	3.78E-09	2.26E-08
112396423	CCNL1	5.986	13.85	1.448858669	1.84E-306	2.13E-306
112396425	MFSD1	7.033	19.316	1.592524965	1.37E-303	1.60E-303
112396428	GFM1	1.076	2.373	1.208724358	5.31E-39	2.21E-38
112396429	LXN	17.266	38.346	1.233823739	5.99E-235	8.77E-235
112396430	SHOX2	0.026	0.22	3.166985683	5.05E-06	3.24E-05
112396439	NALCN	0.086	0.296	1.837826019	2.07E-18	1.07E-17
112396449	SEC13	15.026	29.616	1.064275762	3.68E-114	9.24E-114
112396453	VGLL4	2.2	5.356	1.396001069	5.58E-116	1.38E-115
112396459	PPARG	1.146	2.06	1.097203678	4.49E-17	2.36E-16
112396461	TAMM41	1.336	2.886	1.01744663	1.31E-21	6.51E-21
112396463	LOC112396463	2.85	7.906	1.591682163	1.79E-74	5.68E-74
112396480	ZCCHC24	1.8	5.156	1.661470819	2.89E-194	4.95E-194
112396483	RPS24	670.83	389.28	-1.156276626	0	0
112396484	CCDC50	3.933	8.536	1.207824879	6.72E-307	7.76E-307
112396487	DLG5	0.37	0.67	1.096019162	2.00E-24	9.62E-24
112396491	POLR3A	0.803	1.773	1.247764286	8.91E-45	3.54E-44
112396494	TSPAN14	102.26	207.766	1.101176934	0	0
112396499	ZMIZ1	7.85	19.31	1.425308606	0	0
112396504	SEMA6D	5.59	13.173	1.331438264	0	0
112396506	MYEF2	0.693	2.84	2.026387353	1.72E-60	6.05E-60
112396512	FBN1	0.036	0.09	1.282121394	1.91E-06	1.21E-05
112396516	CTXN2	0.023	0.096	2.108091994	2.59E-06	1.65E-05
112396517	SLC24A5	1.26	3.32	1.256861553	4.71E-125	1.11E-124
112396522	MAGEH1	2.653	7.403	1.55190587	8.08E-73	2.59E-72
112396524	IL1RAP	1.363	5.576	2.105012602	2.26E-271	2.90E-271
112396526	LOC112396526	0.056	0.366	2.693054495	1.03E-05	6.70E-05
112396530	SYAP1	5.606	11.006	1.383174028	7.63E-207	1.24E-206
112396531	CTPS2	35.636	16.496	-1.085993064	0	0
112396533	TXLNG	1.316	3.623	1.526635437	5.20E-104	1.38E-103
112396534	RBBP7	6.24	12.736	1.106802146	2.98E-86	8.82E-86
112396545	ITGA1	0.106	0.343	1.612766706	1.70E-13	9.41E-13
112396550	EMB	38.486	75.9	1.027131595	0	0
112396551	ITGA2	1.096	1.196	1.19275515	1.10E-15	5.90E-15
112396552	MOCS2	3.403	7.286	1.201053418	2.87E-68	9.47E-68
112396555	FST	0.01	0.113	3.108091994	0.000621656	0.004308517
112396556	OXCT1	6.29	13.156	1.178807761	1.19E-130	2.71E-130
112396560	CUNH5orf51	0.963	4.013	2.154494523	1.36E-144	2.90E-144
112396563	GZMK	14.27	31.29	1.071418912	1.25E-115	3.10E-115
112396565	NNT	3.073	7.563	1.3711264	1.67E-185	2.98E-185
112396566	MRPS30	1.953	4.613	1.289538866	5.16E-34	2.26E-33
112396570	ESM1	0.12	0.336	1.523129494	1.03E-06	6.49E-06
112396571	NIM1K	0.12	0.493	2.059182394	3.17E-13	1.76E-12
112396575	SELENOP	2.546	6.333	1.344306346	4.25E-79	1.32E-78
112396578	PAIP1	6.1	11.91	1.030715908	1.45E-103	3.86E-103
112396585	ZNF131	1.246	4.25	1.8554181	6.42E-48	2.48E-47
112396590	SNX18	1.753	5.763	1.701466735	1.19E-237	1.72E-237
112396591	SOX4	0.113	0.336	1.703701739	3.25E-07	2.02E-06
112396594	ARL15	1.226	2.95	1.368921287	2.97E-57	1.07E-56
112396599	HMGCS1	1.04	1.98	1.081124947	2.92E-29	1.34E-28
112396606	CUNH5orf34	0.193	0.52	1.605591654	6.01E-12	3.41E-11
112396608	TMEM267	0.06	0.14	1.28866424	0.000904393	0.006320209
112396629	DOCK7	0.25	0.853	1.947627322	3.15E-73	1.01E-72
112396630	USP1	4.316	11.38	1.481039202	6.96E-263	9.15E-263
112396632	E2F3	2.536	6.246	1.431952055	8.49E-170	1.62E-169
112396634	PATJ	0.226	0.54	1.273151241	2.94E-23	1.44E-22
112396637	ALG6	1.006	2.62	1.574268343	3.16E-80	9.74E-80
112396640	TM2D1	2.426	6.133	1.287683232	1.71E-80	5.26E-80
112396641	ATG4C	0.996	2.3	1.354463279	2.61E-35	1.13E-34
112396653	ADAMTS20	0.006	0.04	2.330484416	2.79E-05	0.000183128
112396655	TWF1	2.206	7.243	1.728905607	5.92E-172	1.12E-171
112396658	LRRK2	6.756	14.28	1.532656009	0	0
112396661	GXYLT1	0.573	1.686	1.678214004	3.92E-98	1.07E-97
112396663	LOC112396663	2.913	5.516	1.005192087	3.57E-27	1.67E-26
112396664	YAF2	2.3	5.606	1.330484416	1.78E-62	6.15E-62
112396667	PRICKLE1	0.06	0.133	1.008556321	0.000576389	0.003987223
112396668	LOC112396668	0.133	0.443	1.932160959	4.10E-10	2.40E-09
112396676	LRMDA	0.996	1.973	1.194248638	3.82E-11	2.19E-10
112396680	LOC112396680	0.543	1.01	1.028364802	3.72E-05	0.000244926
112396681	OPN3	0.286	1.65	2.62298598	2.21E-98	6.05E-98
112396682	CEP170	1.236	4.95	2.137176487	0	0
112396687	FH	12.18	29.213	1.3299545	1.05E-274	1.33E-274
112396688	PLD5	0.02	0.256	3.610592335	6.41E-11	3.70E-10
112396692	KMO	0.356	1.426	2.101302829	4.46E-43	1.79E-42
112396696	ATG16L1	3.29	8.03	1.324225425	3.05E-128	7.04E-128
112396700	CAB39	21.693	62.256	1.639651236	0	0
112396701	INPP5D	25.293	47.876	1.035771973	0	0
112396703	ANXA7	27.856	63.643	1.189346593	0	0
112396704	TM4SF20	0.17	0.483	1.603619412	1.52E-19	7.76E-19
112396711	CUNH2orf72	0.02	0.133	2.724763355	2.69E-08	1.64E-07
112396712	LOC112396712	0.04	0.873	4.275897663	6.04E-19	3.10E-18
112396713	DNER	0.03	0.066	1.693054495	0.000418589	0.002876281
112396717	PSMD1	8.896	16.39	1.004917744	1.07E-179	1.96E-179
112396720	PDE6D	5.026	10.246	1.08546569	3.77E-46	1.48E-45
112396727	NCL	57.76	108.106	1.028805479	0	0
112396729	ITM2C	17.516	35.19	1.123105986	1.00E-246	1.40E-246
112396734	NMUR1	17.703	47.91	1.614023712	0	0
112396735	SP110	5.03	11.99	1.314727999	3.04E-179	5.56E-179
112396738	ARMC9	0.616	1.356	1.240120388	4.10E-26	1.94E-25
112396741	GPR55	2.38	6.42	1.661754212	0	0
112396742	FAM149B1	1.34	3.046	1.30354424	1.05E-52	3.89E-52
112396745	PTMA	201.96	398.406	1.064061286	0	0
112396750	DNAJC9	0.71	1.986	1.564156762	5.60E-23	2.75E-22
112396756	PID1	4.486	9.083	1.139924325	2.78E-94	7.82E-94
112396767	SEC24C	7.766	16.376	1.178207944	0	0
112396777	SETD5	3.71	9.81	1.490298101	0	0
112396778	FUT11	2.033	5.446	1.518009658	9.45E-123	2.25E-122
112396779	OXTR	0.88	2.843	1.76184422	1.84E-123	4.38E-123
112396782	THUMPD3	3.226	7.063	1.185427117	8.21E-78	2.56E-77
112396783	SRGAP3	1.553	3.413	1.130274614	1.64E-101	4.41E-101
112396784	NDST2	4.24	8.59	1.134204835	8.76E-159	1.75E-158
112396792	MTMR1	4.31	8.436	1.06953032	2.19E-125	5.14E-125
112396793	CAMK2G	14.87	37.223	1.458859864	0	0
112396800	MTM1	1.7	4.986	1.612992161	6.25E-123	1.49E-122
112396806	UBASH3B	2.106	6.066	1.684814354	0	0
112396809	FLI1	22.316	62.926	1.605579639	0	0
112396816	SIAE	0.836	1.576	1.06237902	2.36E-37	9.99E-37
112396818	SLC37A2	4.446	12.636	1.604989629	1.03E-291	1.24E-291
112396820	HSPA8	219.313	468.223	1.19018091	0	0
112396822	RPUSD4	3.83	7.376	1.017682149	6.34E-43	2.56E-42
112396823	FAM118B	3.016	6.303	1.12540188	1.83E-44	7.28E-44
112396825	STT3A	10.233	20.96	1.159423176	0	0
112396826	CHEK1	0.423	1.023	1.348555989	9.39E-15	5.10E-14
112396827	SAMD8	10.533	20.083	1.101385411	9.82E-178	1.81E-177
112396829	TIRAP	2.066	7.356	1.944788538	0	0
112396830	NFRKB	2.98	5.713	1.030064513	8.60E-104	2.28E-103
112396831	CLMP	0.026	0.123	2.523129494	4.34E-05	0.000286846
112396837	NRGN	56.723	28.906	-1.035729704	1.37E-208	2.20E-208
112396840	KIRREL3	0.266	0.606	1.133717802	1.79E-13	9.88E-13
112396843	MSANTD2	1.513	2.806	1.096705234	8.80E-26	4.18E-25
112396846	PPP3CB	4.803	12.916	1.513915493	3.47E-249	4.76E-249
112396853	ARHGAP32	1.426	3.81	1.543921295	5.51E-160	1.10E-159
112396855	PRDM10	0.733	2.153	1.656176963	1.46E-105	3.83E-105
112396857	SPA17	2.81	0.636	-2.120726696	2.67E-19	1.37E-18
112396862	VSIG2	9.87	5.383	-1.061833007	7.95E-41	3.27E-40
112396864	ETS1	31.316	84.483	1.578371076	0	0
112396870	PUS3	4.136	8.28	1.045131455	8.97E-54	3.32E-53
112396871	HYLS1	2.183	4.366	1.123218687	6.24E-32	2.79E-31
112396873	LOC112396873	1.02	2.023	1.052616284	3.88E-05	0.000255964
112396874	PKNOX2	0.966	2.026	1.119029841	9.66E-28	4.50E-27
112396878	KAT6B	1.003	2.683	1.56121833	3.92E-144	8.38E-144
112396880	ROBO4	0.086	0.04	-1.284225428	0.00051443	0.003550392
112396893	VGLL3	0.01	0.123	3.915446917	5.50E-06	3.53E-05
112396894	CHMP2B	2.73	7.963	1.607807209	5.93E-140	1.30E-139
112396901	TNFSF10	10.356	22.07	1.442162668	1.44E-287	1.75E-287
112396904	ECT2	0.643	1.973	1.638606711	1.48E-57	5.31E-57
112396908	LOC112396908	0.44	0.95	1.236456424	8.07E-19	4.15E-18
112396909	LOC112396909	5.346	13.143	1.418410554	9.70E-298	1.15E-297
112396911	ZNF606	2.54	6.356	1.473521728	4.56E-91	1.31E-90
112396913	LOC112396913	0.34	0.94	1.552275839	9.35E-28	4.35E-27
112396915	ZNF135	1.696	5.693	1.775830567	1.62E-217	2.53E-217
112396920	ZNF446	0.166	0.346	1.08872667	6.42E-05	0.000425883
112396921	ZNF584	1.2	2.456	1.118858425	2.83E-33	1.25E-32
112396925	LOC112396925	0.703	1.42	1.025629834	6.15E-16	3.28E-15
112396926	ZSCAN18	1.41	3.576	1.317153014	5.14E-68	1.70E-67
112396928	LOC112396928	1.733	4.49	1.434336308	1.06E-77	3.32E-77
112396929	LOC112396929	0.456	0	-8.213610662	1.39E-28	6.43E-28
112396936	CFAP70	0.056	0.133	1.230948742	0.000230046	0.001562486
112396937	ZSCAN22	1.096	3.113	1.513964794	1.23E-61	4.28E-61
112396949	CDK19	4.656	12.606	1.569556628	0	0
112396954	CDC40	2.376	5.853	1.389602323	1.94E-124	4.59E-124
112396958	AMD1	4.566	16.35	1.938086483	0	0
112396960	MFSD4B	0.146	0.3	1.241947741	8.14E-06	5.25E-05
112396961	REV3L	1.853	5.393	1.674433979	0	0
112396964	TUBE1	1.106	2.91	1.428331739	2.53E-26	1.19E-25
112396969	SLC16A10	0.166	0.923	2.579713022	2.48E-53	9.20E-53
112396981	LOC112396981	3.57	14.846	2.134323536	2.27E-132	5.13E-132
112396983	PHKB	3.113	7.69	1.394919511	3.67E-176	6.84E-176
112396989	VCL	11.423	31.01	1.562555177	0	0
112396991	SLC45A4	5.076	10.406	1.082325658	9.78E-145	2.08E-144
112396992	MTSS1	2.426	9.156	2.154621655	0	0
112396993	RNF139	4.856	10.036	1.290748847	7.00E-129	1.61E-128
112396994	AP3M1	1.8	5.066	1.650011474	2.62E-116	6.47E-116
112396995	TRMT12	0.946	2.61	1.600320098	3.39E-75	1.07E-74
112396999	ST3GAL1	14.02	26.443	1.054456146	0	0
112397002	SLA	26	55.706	1.186002625	0	0
112397004	NDRG1	22.746	44.206	1.057248317	0	0
112397005	SNTB1	4.67	14.09	1.715919685	0	0
112397007	PLAU	0.843	3.266	2.041596583	1.13E-80	3.48E-80
112397008	TMEM71	13.3	30.963	1.299752838	0	0
112397009	PHF20L1	3.11	7.98	1.251968864	2.22E-247	3.09E-247
112397010	MAPK15	0.093	0.3	1.796147988	8.43E-07	5.30E-06
112397024	FBXO32	0.933	2.5	1.509511925	1.83E-117	4.48E-117
112397025	WDYHV1	3.426	7.476	1.126412178	3.64E-39	1.52E-38
112397027	WASHC5	2.746	6.836	1.416358658	3.08E-238	4.44E-238
112397030	PTK2	1.46	2.653	1.083966097	1.80E-45	7.09E-45
112397031	RAD21	15.55	45.573	1.656130052	0	0
112397033	USP54	0.14	0.286	1.039920492	1.22E-08	7.40E-08
112397034	DERL1	10.74	26.876	1.355909076	0	0
112397040	ZNF250	1.453	3.176	1.202253565	1.04E-37	4.40E-37
112397041	ADK	3.006	7.523	1.388063249	4.32E-83	1.30E-82
112397043	ZNF16	2.833	6.613	1.226211827	5.17E-141	1.13E-140
112397050	ZNF34	4.36	10.396	1.389378105	6.01E-171	1.14E-170
112397056	ZNF623	0.366	1.22	1.769567389	6.89E-21	3.45E-20
112397062	LOC112397062	0.143	0.333	1.251049948	0.000128692	0.000863875
112397068	ZNF696	1.933	4.646	1.318114848	1.58E-45	6.23E-45
112397071	NRBP2	0.233	0.466	1.080611258	6.00E-08	3.68E-07
112397074	CYHR1	11.283	18.2	1.341768492	0	0
112397078	PYCR3	1.53	2.88	1.016899429	5.52E-24	2.67E-23
112397085	CUNH8orf82	2.953	5.723	1.007005869	2.29E-14	1.25E-13
112397087	LOC112397087	0.05	0.233	2.195554836	1.81E-07	1.12E-06
112397089	FAM83H	0.263	0.5	1.044526866	9.01E-14	4.97E-13
112397092	KCNAB1	0.04	0.2	2.241947741	1.43E-10	8.31E-10
112397095	CCDC166	1.273	3.273	1.454424242	3.25E-69	1.07E-68
112397103	DENND3	6.636	16.903	1.188859472	0	0
112397104	LOC112397104	0.38	0.703	1.066392703	1.88E-14	1.03E-13
112397105	FAM49B	28.836	56.56	1.011215772	0	0
112397106	TRPS1	0.546	1.7	1.754634576	8.24E-134	1.85E-133
112397108	ZFAT	1.533	2.906	1.03372217	1.96E-61	6.83E-61
112397109	LOC112397109	0.153	0.606	2.059182394	9.98E-08	6.14E-07
112397111	TAF2	1.663	5.243	1.782252388	4.07E-206	6.62E-206
112397113	SLC33A1	1.393	4.83	1.866409423	5.72E-164	1.12E-163
112397120	DEPTOR	0.24	0.483	1.260095088	2.91E-09	1.74E-08
112397121	ZHX1	1.72	5.396	1.724329201	2.07E-197	3.51E-197
112397122	TIPARP	4.563	11.843	1.498110183	2.59E-293	3.11E-293
112397125	DSCC1	0.31	1.193	1.951366491	2.33E-18	1.21E-17
112397131	MTBP	0.08	0.266	1.938166993	3.03E-09	1.81E-08
112397134	TRIB1	11.426	21.52	1.032414113	4.06E-235	5.93E-235
112397137	THEM6	0.256	0.7	1.586455429	4.92E-13	2.74E-12
112397138	KHDRBS3	8.2	21.243	1.491712412	2.39E-194	4.09E-194
112397140	LOC112397140	0.366	1.413	2.05784924	5.89E-63	2.02E-62
112397141	ASAP1	9.463	21.763	1.321213013	0	0
112397145	FAM84B	0.323	1.516	2.393068953	1.46E-97	4.01E-97
112397162	SAMD12	0.086	0.21	1.3195961	3.40E-12	1.92E-11
112397168	KCNQ3	0.2	0.876	2.12847262	9.45E-81	2.90E-80
112397181	EFR3A	1.766	6.306	1.901962287	6.47E-304	7.54E-304
112397183	MAL2	0.046	0.256	2.564949669	1.86E-19	9.51E-19
112397185	MED30	5.02	10.506	1.145018563	2.16E-35	9.34E-35
112397194	TBC1D31	0.653	1.56	1.363426875	1.30E-33	5.72E-33
112397195	ZNF572	0.36	0.833	1.406615485	7.83E-26	3.72E-25
112397196	FER1L6	0.516	1.1	1.165349312	6.91E-34	3.03E-33
112397197	FAM91A1	2.11	8.416	2.102718822	0	0
112397202	ATAD2	0.82	1.996	1.386511563	7.56E-58	2.71E-57
112397205	COLEC10	0.006	0.083	3.693054495	2.66E-05	0.000174201
112397206	UTP23	2.106	4.613	1.187643294	5.06E-22	2.51E-21
112397209	PATL2	0.666	1.83	1.739447401	1.76E-49	6.70E-49
112397232	WNK2	0.12	0.28	1.296358632	1.95E-11	1.11E-10
112397236	PHF2	1.626	6	2.017625373	0	0
112397238	SFPQ	9.37	17.56	1.140513472	0	0
112397240	LOC112397240	0.013	0.133	3.223569212	0.000368121	0.002523189
112397242	FAM120A	21.743	50.24	1.337666119	0	0
112397243	PTPDC1	0.446	0.933	1.099478864	4.86E-21	2.43E-20
112397250	ZMYM6	1.113	3.286	1.63573377	5.63E-105	1.49E-104
112397254	TTC28	2.433	4.57	1.573553729	0	0
112397265	GRK3	2.213	6.34	1.64724319	0	0
112397273	GATC	4.493	8.486	1.034323469	7.38E-33	3.27E-32
112397277	TRAFD1	15.356	33.213	1.161818092	0	0
112397279	HECTD4	3.896	7.016	1.123345309	0	0
112397281	GIT2	18.143	39.703	1.20967477	0	0
112397285	ACACB	1.283	2.753	1.048791463	3.07E-40	1.27E-39
112397289	TMEM119	8.993	15.53	1.175411895	0	0
112397290	MLEC	11.033	23.056	1.187479287	0	0
112397291	SART3	5.573	12.06	1.224466317	1.07E-214	1.70E-214
112397292	FICD	1.226	2.676	1.238583621	2.60E-39	1.08E-38
112397293	DDX54	7.943	15.31	1.027219263	4.87E-168	9.37E-168
112397296	ANKRD13A	15.653	37.25	1.346448837	0	0
112397297	TPCN1	2.24	4.21	1.037920363	2.09E-103	5.55E-103
112397299	ZMYM1	2.34	5.29	1.312699879	1.02E-160	2.04E-160
112397300	NAA25	0.673	1.773	1.486202925	1.81E-66	6.06E-66
112397303	UBE3B	3.94	8.19	1.160973849	1.03E-205	1.69E-205
112397306	KCTD10	5.326	11.906	1.265050679	2.01E-218	3.13E-218
112397307	PTPN11	3.393	8.2	1.381577845	7.38E-289	8.98E-289
112397311	PITPNB	8.513	20.443	1.334990495	0	0
112397312	TRPV4	0.033	0.116	1.771057007	3.98E-05	0.000262921
112397314	UNC119B	5.766	11.203	1.036309431	1.70E-176	3.15E-176
112397315	LOC112397315	0	0.036	3.845057589	0.000655336	0.004549425
112397317	MAPKAPK5	2.89	6.896	1.302102614	2.35E-68	7.75E-68
112397320	CMKLR1	1.766	3.67	1.096019162	1.48E-59	5.22E-59
112397322	SGSM1	0.456	2.073	2.269135075	5.53E-126	1.30E-125
112397324	RASAL1	0.87	1.883	1.197643579	4.79E-30	2.18E-29
112397329	SPPL3	4.793	11.103	1.311047341	8.38E-147	1.77E-146
112397332	USP30	1.963	5.44	1.472658144	1.81E-116	4.47E-116
112397334	TFIP11	15.72	29.293	1.028506487	6.46E-297	7.67E-297
112397335	HPS4	2.606	6.3	1.299518065	2.49E-149	5.20E-149
112397336	TPST2	93.376	177.05	1.145085548	0	0
112397340	GJA4	0.61	0.3	-1.019397741	2.72E-05	0.000178158
112397343	KIAA1671	0.273	0.133	-1.085183494	2.01E-13	1.11E-12
112397356	SSH1	4.466	14.89	2.011239722	0	0
112397363	SIRT4	0.433	0.963	1.137839338	4.35E-08	2.66E-07
112397370	GLTP	2.43	5.686	1.32359803	1.89E-54	6.94E-54
112397371	PXN	24.66	54.876	1.22749338	0	0
112397373	LOC112397373	0.323	1.136	1.94831155	2.21E-31	9.90E-31
112397375	RNF10	2257.593	802.973	-1.668679076	0	0
112397376	COQ5	1.33	3.323	1.390293811	3.55E-34	1.55E-33
112397378	SVOP	3.103	5.456	1.011509638	3.81E-113	9.63E-113
112397383	DAO	0.006	0.086	4.108091994	1.15E-06	7.22E-06
112397410	YTHDC1	13.426	27.983	1.206655829	0	0
112397413	TMEM35B	0.51	1.536	1.867083895	4.13E-24	2.00E-23
112397429	ARHGAP25	37.213	104.833	1.621464666	0	0
112397432	WDR92	14.606	32.916	1.265331736	0	0
112397434	CNRIP1	0.256	1.28	2.14461787	3.68E-18	1.91E-17
112397438	C1D	5.03	11.4	1.200336906	7.00E-88	2.05E-87
112397440	ETAA1	0.356	1.303	1.972436895	7.78E-59	2.77E-58
112397450	CHRM2	0.016	0.203	3.397598612	2.23E-09	1.32E-08
112397452	TRIM24	1.53	5.683	2.041295818	0	0
112397455	CREB3L2	0.946	3.46	2.068506542	1.74E-130	3.97E-130
112397457	CUNH10orf120	3.29	6.81	1.258426268	1.89E-55	6.88E-55
112397460	FNIP1	1.573	6.37	2.13911889	0	0
112397461	RAPGEF6	0.766	5.226	2.944803476	3.55E-277	4.47E-277
112397465	ACSL6	1.776	3.723	1.362193276	1.86E-94	5.22E-94
112397467	AJUBA	0.04	0.18	2.295718998	1.15E-06	7.24E-06
112397473	MMP14	0.583	1.356	1.330484416	1.48E-30	6.67E-30
112397478	RBM23	21.383	41.933	1.145364832	0	0
112397479	LOC112397479	0.416	1.896	2.247979226	5.86E-18	3.04E-17
112397482	HAUS4	3.653	7.04	1.038205845	5.29E-44	2.11E-43
112397485	PSMB11	0.18	0.423	1.397598612	4.70E-07	2.93E-06
112397487	SLC7A8	1.823	5.636	1.817043212	2.18E-163	4.30E-163
112397490	ACIN1	21.96	45.966	1.288614727	0	0
112397502	TRIO	0.833	2.126	1.616680833	1.27E-133	2.85E-133
112397503	OTULIN	2.23	5.176	1.316018777	2.37E-180	4.32E-180
112397506	RETREG1	1.346	3.35	1.395303884	6.42E-59	2.28E-58
112397507	ANKH	5.533	11.653	1.129424197	3.25E-163	6.40E-163
112397509	DNAH5	0.003	0.01	2.523129494	0.000444904	0.003062937
112397510	MYO10	0.12	0.41	2.094286195	3.83E-42	1.56E-41
112397513	BASP1	37.556	85.793	1.266827496	0	0
112397524	OTULINL	7.243	16.083	1.265298407	6.83E-294	8.20E-294
112397533	CLNK	0.973	2.433	1.508937147	3.83E-82	1.16E-81
112397535	SLC9B2	5.446	19.316	1.932159259	0	0
112397536	GABRA5	0.1	0.286	1.721068871	4.86E-08	2.97E-07
112397539	LCORL	0.773	2.416	1.718003164	8.05E-102	2.16E-101
112397541	FBXL5	39.976	86.593	1.211306982	0	0
112397544	TAPT1	4.65	12.206	1.515933992	7.59E-295	9.07E-295
112397556	CXXC4	0.016	0.176	3.330484416	0.000217831	0.001477409
112397559	ZNF518B	2.406	7.19	1.703217114	0	0
112397562	CPEB2	0.42	2.42	2.638606711	4.02E-178	7.39E-178
112397564	SLC2A9	0.193	0.77	2.06745001	7.41E-19	3.81E-18
112397565	LOC112397565	0	0.123	5.278016996	9.69E-08	5.96E-07
112397568	BST1	8.06	17.776	1.26436265	1.94E-216	3.05E-216
112397569	HS3ST1	0.303	0.73	1.393846477	3.06E-09	1.83E-08
112397575	TNFAIP8L3	0.313	0.91	1.532118277	2.24E-12	1.26E-11
112397579	DCAF16	1.376	4.29	1.731959853	2.48E-109	6.40E-109
112397584	ZBTB49	1.6	3.546	1.30093097	5.92E-54	2.19E-53
112397585	RAB28	1.61	4.16	1.39043882	5.19E-42	2.11E-41
112397586	LAP3	10.46	21.256	1.122469057	4.22E-180	7.70E-180
112397588	TMEM128	2.66	7.98	1.550012788	2.11E-84	6.31E-84
112397600	LDB2	0	0.09	4.523129494	2.66E-05	0.000174155
112397601	WRNIP1	4.343	12.226	1.574681207	2.47E-160	4.92E-160
112397616	RAB39A	0.25	0.73	1.675132587	7.75E-11	4.47E-10
112397623	LOC112397623	8.293	21.55	1.626620849	0	0
112397631	GPRASP1	0.056	0.133	1.3195961	1.64E-05	0.000106599
112397634	ARMCX5	1.99	5.67	1.572039094	1.11E-79	3.43E-79
112397640	GOLIM4	3.096	9.68	1.750245457	0	0
112397648	UBE3A	1.52	3.97	1.514908987	4.63E-258	6.17E-258
112397649	LOC112397649	3.086	9.33	1.669718846	0	0
112397666	PLA2G12A	2.12	4.953	1.294978548	2.91E-25	1.39E-24
112397668	AP4E1	0.816	2.236	1.32366315	8.98E-82	2.73E-81
112397669	LEF1	25.253	51.073	1.117792022	0	0
112397670	CDC42SE2	9.89	20.416	1.130227911	1.29E-284	1.60E-284
112397671	MCUB	13.066	32.213	1.388047819	1.62E-219	2.52E-219
112397673	LOC112397673	0.103	0.143	1.121168352	0.000675747	0.004692664
112397675	LOC112397675	3.303	10.933	1.446159899	2.97E-265	3.88E-265
112397679	SEC24B	4.233	12.763	1.698239497	0	0
112397680	COL25A1	0.746	6.673	3.33167525	0	0
112397687	HADH	6.04	13.256	1.197102488	5.68E-104	1.51E-103
112397690	LOC112397690	3.706	11.016	1.649333118	3.87E-83	1.17E-82
112397692	LOC112397692	1.226	3.306	1.397598612	4.70E-07	2.93E-06
112397697	RPL34	328.853	169.67	-1.252882601	0	0
112397716	PBX1	0.13	0.4	1.487209919	1.49E-16	7.89E-16
112397728	LOC112397728	0.676	1.976	1.594790479	2.52E-32	1.12E-31
112397732	EGLN3	56.11	105.873	1.004327787	0	0
112397733	LOC112397733	0.713	1.793	1.346634156	4.02E-06	2.57E-05
112397735	SPTSSA	15.33	36.11	1.274459974	3.65E-237	5.29E-237
112397736	ARHGAP5	2.01	4.66	1.272830432	2.03E-174	3.81E-174
112397741	AKAP6	0.046	0.093	1.108091994	2.48E-06	1.58E-05
112397753	ASB3	1.84	4.163	1.280191367	5.20E-73	1.66E-72
112397754	ERLEC1	2.986	7.05	1.312487246	1.54E-140	3.35E-140
112397755	LOC112397755	6.21	16.166	1.460650681	1.55E-181	2.81E-181
112397757	LOC112397757	0.076	0.313	2.074685117	3.96E-06	2.53E-05
112397761	GPR174	1.163	2.88	1.424025836	1.11E-90	3.19E-90
112397772	SATB1	6.92	16.23	1.350948518	0	0
112397774	NR1D2	1.836	6.23	1.84811461	2.62E-269	3.37E-269
112397778	RAB5A	10.363	22.263	1.176916515	1.66E-236	2.41E-236
112397800	KCNA2	2.67	11.303	2.149309476	0	0
112397803	SORT1	2.686	5.186	1.059903201	3.32E-142	7.19E-142
112397805	CLCC1	3.616	10.72	1.691969517	1.00E-239	1.44E-239
112397808	LOC112397808	1.56	6.546	2.229660046	3.91E-271	5.01E-271
112397809	AMIGO1	0.076	0.273	2.010395321	1.25E-16	6.58E-16
112397810	LOC112397810	2.143	5.373	1.356438957	1.53E-135	3.42E-135
112397814	STXBP3	5.806	15.97	1.542593182	0	0
112397820	STRIP1	6.833	13.476	1.070594097	3.52E-172	6.65E-172
112397831	LOC112397831	0.09	0.33	2.089476316	1.12E-09	6.64E-09
112397832	SLC25A24	0.676	3.486	2.4906674	1.00E-75	3.16E-75
112397834	CSF1	0.903	1.636	1.070778836	6.92E-27	3.25E-26
112397837	AHCYL1	3.07	7.073	1.287993598	7.65E-146	1.63E-145
112397846	LRIF1	1.523	4.34	1.855134661	2.55E-177	4.71E-177
112397847	TMEM167B	4.9	10.736	1.190045433	9.52E-136	2.12E-135
112397850	WDR47	0.423	1.183	1.572224043	4.00E-37	1.70E-36
112397853	GNAI3	17.98	37.383	1.152459856	0	0
112397854	GNAT2	0.51	1.073	1.193899148	7.37E-51	2.78E-50
112397856	FAM102B	0.52	1.903	1.99515536	2.93E-100	7.95E-100
112397858	RBM15	0.696	2.02	1.657473446	1.67E-59	5.90E-59
112397862	KIAA1324	0.15	0.286	1.108091994	3.24E-06	2.07E-05
112397865	LOC112397865	0.113	0.416	1.94321625	1.87E-10	1.09E-09
[truncated: 4,862 more rows]
